# Supplementary material for: The Si2H radical supported by two N-heterocyclic carbenes
Source: Chem Sci. 2016 May 9;7(8):4973–9. doi: 10.1039/c6sc01569g (PMC6018643; doi:10.1039/c6sc01569g)
Supplement: Supplementary file 2 [file SC-007-C6SC01569G-s002.cif]

# Electronic Supplementary Material (ESI) for Chemical Science.
# This journal is © The Royal Society of Chemistry 2016

####################################################################### 
# 
# This file contains crystal structure data downloaded from the 
# Cambridge Structural Database (CSD) hosted by the Cambridge 
# Crystallographic Data Centre (CCDC).
# 
# Full information about CCDC data access policies and citation 
# guidelines are available at http://www.ccdc.cam.ac.uk/access/V1 
# 
# Audit and citation data items may have been added by the CCDC. 
# Please retain this information to preserve the provenance of 
# this file and to allow appropriate attribution of the data. 
# 
#######################################################################

data_3756
_database_code_depnum_ccdc_archive 'CCDC 1471165'
_audit_update_record             
;
2016-03-29 deposited with the CCDC.
2016-05-09 downloaded from the CCDC.
;

_audit_creation_method           SHELXL-2014/7
_shelx_SHELXL_version_number     2014/7
_chemical_name_systematic        ?
_chemical_name_common            ?
_chemical_melting_point          ?
_chemical_formula_moiety         'C54 H73 N4 Si2'
_chemical_formula_sum            'C54 H73 N4 Si2'
_chemical_formula_weight         834.34

loop_
_atom_type_symbol
_atom_type_description
_atom_type_scat_dispersion_real
_atom_type_scat_dispersion_imag
_atom_type_scat_source
C C 0.0033 0.0016 'International Tables Vol C Tables 4.2.6.8 and 6.1.1.4'
H H 0.0000 0.0000 'International Tables Vol C Tables 4.2.6.8 and 6.1.1.4'
N N 0.0061 0.0033 'International Tables Vol C Tables 4.2.6.8 and 6.1.1.4'
Si Si 0.0817 0.0704 'International Tables Vol C Tables 4.2.6.8 and 6.1.1.4'

_space_group_crystal_system      monoclinic
_space_group_IT_number           14
_space_group_name_H-M_alt        'P 21/c'
_space_group_name_Hall           '-P 2ybc'

_shelx_space_group_comment       
;
The symmetry employed for this shelxl refinement is uniquely defined
by the following loop, which should always be used as a source of
symmetry information in preference to the above space-group names.
They are only intended as comments.
;

loop_
_space_group_symop_operation_xyz
'x, y, z'
'-x, y+1/2, -z+1/2'
'-x, -y, -z'
'x, -y-1/2, z-1/2'

_cell_length_a                   12.9588(11)
_cell_length_b                   13.5352(9)
_cell_length_c                   18.2226(15)
_cell_angle_alpha                90
_cell_angle_beta                 126.432(5)
_cell_angle_gamma                90
_cell_volume                     2571.6(4)
_cell_formula_units_Z            2
_cell_measurement_temperature    123(2)
_cell_measurement_reflns_used    3919
_cell_measurement_theta_min      2.71
_cell_measurement_theta_max      26.97
_exptl_crystal_density_diffrn    1.078
_exptl_crystal_F_000             906
_exptl_transmission_factor_min   ?
_exptl_transmission_factor_max   ?
_exptl_crystal_size_max          0.24
_exptl_crystal_size_mid          0.18
_exptl_crystal_size_min          0.12
_exptl_absorpt_coefficient_mu    0.106
_exptl_absorpt_correction_type   empirical
_exptl_absorpt_correction_T_min  0.6417
_exptl_absorpt_correction_T_max  0.9185
_exptl_absorpt_process_details   'XRed, STOE & CIE, 2011'
_exptl_special_details           
; 
 ? 
;


_exptl_crystal_colour            'clear dark blue'
_exptl_crystal_colour_lustre     clear
_exptl_crystal_colour_modifier   dark
_exptl_crystal_colour_primary    blue
_exptl_crystal_density_meas      ?
_exptl_crystal_density_method    'not measured'
_exptl_crystal_description       block


_diffrn_measurement_device       '2-circle goniometer'
_diffrn_measurement_device_type  'STOE IPDS 2T'
_diffrn_detector                 'image plate (34 cm diameter)'
_diffrn_detector_type            STOE
_diffrn_detector_area_resol_mean 6.67
_diffrn_source                   
'sealed X-ray tube, 12 x 0.4 mm long-fine focus'
_diffrn_source_voltage           50
_diffrn_source_current           40
_diffrn_source_power             2.00
_diffrn_radiation_type           'Mo K\a'
_diffrn_radiation_wavelength     0.71073
_diffrn_radiation_monochromator  'plane graphite'
_diffrn_radiation_polarisn_norm  0
_diffrn_radiation_collimation    '0.5 mm diameter, monocapillary'
_diffrn_measurement_method       'rotation method'
_diffrn_measurement_details      
; 171 frames, detector distance = 100 mm, exposure time = 4min
;

_diffrn_ambient_temperature      123(2)
_diffrn_reflns_number            20621
_diffrn_reflns_av_unetI/netI     0.2106
_diffrn_reflns_av_R_equivalents  0.1649
_diffrn_reflns_limit_h_min       -17
_diffrn_reflns_limit_h_max       17
_diffrn_reflns_limit_k_min       -17
_diffrn_reflns_limit_k_max       17
_diffrn_reflns_limit_l_min       -24
_diffrn_reflns_limit_l_max       24
_diffrn_reflns_theta_min         2.712
_diffrn_reflns_theta_max         27.997
_diffrn_reflns_theta_full        25.242
_diffrn_measured_fraction_theta_max 0.999
_diffrn_measured_fraction_theta_full 0.999
_diffrn_reflns_Laue_measured_fraction_max 0.999
_diffrn_reflns_Laue_measured_fraction_full 0.999
_diffrn_reflns_point_group_measured_fraction_max 0.999
_diffrn_reflns_point_group_measured_fraction_full 0.999
_reflns_number_total             6197
_reflns_number_gt                2130
_reflns_threshold_expression     'I > 2\s(I)'
_reflns_Friedel_coverage         0.000
_reflns_Friedel_fraction_max     .
_reflns_Friedel_fraction_full    .

_reflns_special_details          
;
 Reflections were merged by SHELXL according to the crystal
 class for the calculation of statistics and refinement.
 
 _reflns_Friedel_fraction is defined as the number of unique
 Friedel pairs measured divided by the number that would be
 possible theoretically, ignoring centric projections and
 systematic absences.
;

_computing_data_collection       'STOE X-AREA, STOE&CIE, 2011'
_computing_cell_refinement       'STOE X-AREA, STOE&CIE, 2011'
_computing_data_reduction        'STOE X-RED, STOE&CIE, 2011'
_computing_structure_solution    'SHELXS-97 (Sheldrick, 1990)'
_computing_molecular_graphics    'DIAMOND (Brandenburg, 1999)'
_computing_publication_material  'SHELXL-2014/7 (Sheldrick, 2014)'
_computing_structure_refinement  'SHELXL-2014/7 (Sheldrick, 2014)'
_refine_special_details          ?
_refine_ls_structure_factor_coef Fsqd
_refine_ls_matrix_type           full
_refine_ls_weighting_scheme      calc
_refine_ls_weighting_details     
'w=1/[\s^2^(Fo^2^)+(0.0929P)^2^] where P=(Fo^2^+2Fc^2^)/3'
_atom_sites_solution_primary     ?
_atom_sites_solution_secondary   ?
_atom_sites_solution_hydrogens   mixed
_refine_ls_hydrogen_treatment    constr
_refine_ls_extinction_method     none
_refine_ls_extinction_coef       .
_refine_ls_number_reflns         6197
_refine_ls_number_parameters     279
_refine_ls_number_restraints     0
_refine_ls_R_factor_all          0.1885
_refine_ls_R_factor_gt           0.0755
_refine_ls_wR_factor_ref         0.2042
_refine_ls_wR_factor_gt          0.1721
_refine_ls_goodness_of_fit_ref   0.754
_refine_ls_restrained_S_all      0.754
_refine_ls_shift/su_max          0.000
_refine_ls_shift/su_mean         0.000

loop_
_atom_site_label
_atom_site_type_symbol
_atom_site_fract_x
_atom_site_fract_y
_atom_site_fract_z
_atom_site_U_iso_or_equiv
_atom_site_adp_type
_atom_site_occupancy
_atom_site_site_symmetry_order
_atom_site_calc_flag
_atom_site_refinement_flags_posn
_atom_site_refinement_flags_adp
_atom_site_refinement_flags_occupancy
_atom_site_disorder_assembly
_atom_site_disorder_group
Si Si 0.57085(13) -0.46010(9) -0.00743(9) 0.0580(4) Uani 1 1 d . . . . .
H H 0.5740 -0.4319 0.0411 0.070 Uiso 0.5 1 d R U P . .
N1 N 0.3545(3) -0.3664(2) -0.17949(19) 0.0341(7) Uani 1 1 d . . . . .
N2 N 0.5426(3) -0.32915(19) -0.14132(19) 0.0333(7) Uani 1 1 d . . . . .
C1 C 0.4826(3) -0.3835(2) -0.1109(2) 0.0308(8) Uani 1 1 d . . . . .
C2 C 0.3379(4) -0.3065(2) -0.2465(3) 0.0400(9) Uani 1 1 d . . . . .
H2 H 0.2581 -0.2854 -0.2999 0.048 Uiso 1 1 calc R U . . .
C3 C 0.4543(3) -0.2832(2) -0.2231(2) 0.0382(9) Uani 1 1 d . . . . .
H3 H 0.4725 -0.2426 -0.2566 0.046 Uiso 1 1 calc R U . . .
C4 C 0.2485(3) -0.3967(3) -0.1768(2) 0.0368(8) Uani 1 1 d . . . . .
C5 C 0.1809(3) -0.4807(3) -0.2268(2) 0.0434(9) Uani 1 1 d . . . . .
C6 C 0.0756(4) -0.5056(4) -0.2249(3) 0.0639(13) Uani 1 1 d . . . . .
H6 H 0.0240 -0.5612 -0.2584 0.077 Uiso 1 1 calc R U . . .
C7 C 0.0481(4) -0.4517(4) -0.1763(3) 0.0690(13) Uani 1 1 d . . . . .
H7 H -0.0216 -0.4711 -0.1755 0.083 Uiso 1 1 calc R U . . .
C8 C 0.1176(4) -0.3701(3) -0.1284(3) 0.0564(11) Uani 1 1 d . . . . .
H8 H 0.0943 -0.3326 -0.0962 0.068 Uiso 1 1 calc R U . . .
C9 C 0.2229(3) -0.3413(3) -0.1263(2) 0.0388(9) Uani 1 1 d . . . . .
C10 C 0.2081(4) -0.5393(3) -0.2831(3) 0.0471(9) Uani 1 1 d . . . . .
H10 H 0.2897 -0.5130 -0.2697 0.057 Uiso 1 1 calc R U . . .
C11 C 0.1047(4) -0.5241(4) -0.3842(3) 0.0645(12) Uani 1 1 d . . . . .
H11A H 0.0219 -0.5460 -0.3995 0.097 Uiso 1 1 calc R U . . .
H11B H 0.1256 -0.5627 -0.4192 0.097 Uiso 1 1 calc R U . . .
H11C H 0.0998 -0.4539 -0.3991 0.097 Uiso 1 1 calc R U . . .
C12 C 0.2291(6) -0.6484(3) -0.2594(4) 0.0774(15) Uani 1 1 d . . . . .
H12A H 0.2991 -0.6565 -0.1944 0.116 Uiso 1 1 calc R U . . .
H12B H 0.2515 -0.6820 -0.2958 0.116 Uiso 1 1 calc R U . . .
H12C H 0.1504 -0.6773 -0.2726 0.116 Uiso 1 1 calc R U . . .
C13 C 0.3007(4) -0.2503(3) -0.0724(3) 0.0481(10) Uani 1 1 d . . . . .
H13 H 0.3855 -0.2564 -0.0619 0.058 Uiso 1 1 calc R U . . .
C14 C 0.3280(5) -0.2423(3) 0.0199(3) 0.0640(12) Uani 1 1 d . . . . .
H14A H 0.2473 -0.2337 0.0126 0.096 Uiso 1 1 calc R U . . .
H14B H 0.3839 -0.1854 0.0525 0.096 Uiso 1 1 calc R U . . .
H14C H 0.3707 -0.3027 0.0548 0.096 Uiso 1 1 calc R U . . .
C15 C 0.2380(6) -0.1561(3) -0.1279(4) 0.0882(17) Uani 1 1 d . . . . .
H15A H 0.2203 -0.1634 -0.1879 0.132 Uiso 1 1 calc R U . . .
H15B H 0.2960 -0.1000 -0.0958 0.132 Uiso 1 1 calc R U . . .
H15C H 0.1575 -0.1443 -0.1355 0.132 Uiso 1 1 calc R U . . .
C16 C 0.6794(3) -0.3129(2) -0.0869(2) 0.0312(8) Uani 1 1 d . . . . .
C17 C 0.7534(3) -0.3795(2) -0.0958(2) 0.0364(8) Uani 1 1 d . . . . .
C18 C 0.8849(3) -0.3625(3) -0.0425(3) 0.0446(9) Uani 1 1 d . . . . .
H18 H 0.9388 -0.4062 -0.0464 0.053 Uiso 1 1 calc R U . . .
C19 C 0.9378(4) -0.2831(3) 0.0157(3) 0.0522(11) Uani 1 1 d . . . . .
H19 H 1.0277 -0.2726 0.0511 0.063 Uiso 1 1 calc R U . . .
C20 C 0.8630(4) -0.2183(3) 0.0240(3) 0.0474(10) Uani 1 1 d . . . . .
H20 H 0.9019 -0.1649 0.0659 0.057 Uiso 1 1 calc R U . . .
C21 C 0.7285(4) -0.2313(2) -0.0299(3) 0.0392(9) Uani 1 1 d . . . . .
C22 C 0.6940(3) -0.4646(3) -0.1618(2) 0.0388(8) Uani 1 1 d . . . . .
H22 H 0.6091 -0.4786 -0.1742 0.047 Uiso 1 1 calc R U . . .
C23 C 0.7746(4) -0.5598(3) -0.1227(3) 0.0519(11) Uani 1 1 d . . . . .
H23A H 0.8539 -0.5516 -0.1174 0.078 Uiso 1 1 calc R U . . .
H23B H 0.7255 -0.6153 -0.1636 0.078 Uiso 1 1 calc R U . . .
H23C H 0.7957 -0.5732 -0.0623 0.078 Uiso 1 1 calc R U . . .
C24 C 0.6690(4) -0.4380(3) -0.2512(3) 0.0575(11) Uani 1 1 d . . . . .
H24A H 0.6125 -0.3802 -0.2772 0.086 Uiso 1 1 calc R U . . .
H24B H 0.6277 -0.4938 -0.2935 0.086 Uiso 1 1 calc R U . . .
H24C H 0.7504 -0.4227 -0.2412 0.086 Uiso 1 1 calc R U . . .
C25 C 0.6476(4) -0.1577(3) -0.0224(3) 0.0473(10) Uani 1 1 d . . . . .
H25 H 0.5571 -0.1818 -0.0633 0.057 Uiso 1 1 calc R U . . .
C26 C 0.6805(6) -0.1497(4) 0.0710(4) 0.0809(16) Uani 1 1 d . . . . .
H26A H 0.6793 -0.2155 0.0928 0.121 Uiso 1 1 calc R U . . .
H26B H 0.6175 -0.1074 0.0690 0.121 Uiso 1 1 calc R U . . .
H26C H 0.7662 -0.1208 0.1124 0.121 Uiso 1 1 calc R U . . .
C27 C 0.6503(5) -0.0568(3) -0.0593(3) 0.0640(12) Uani 1 1 d . . . . .
H27A H 0.7373 -0.0295 -0.0202 0.096 Uiso 1 1 calc R U . . .
H27B H 0.5908 -0.0118 -0.0596 0.096 Uiso 1 1 calc R U . . .
H27C H 0.6246 -0.0644 -0.1215 0.096 Uiso 1 1 calc R U . . .

loop_
_atom_site_aniso_label
_atom_site_aniso_U_11
_atom_site_aniso_U_22
_atom_site_aniso_U_33
_atom_site_aniso_U_23
_atom_site_aniso_U_13
_atom_site_aniso_U_12
Si 0.0765(9) 0.0487(7) 0.0549(8) 0.0184(6) 0.0424(7) 0.0119(6)
N1 0.0293(16) 0.0352(15) 0.0362(17) 0.0050(13) 0.0186(14) -0.0015(12)
N2 0.0333(17) 0.0332(15) 0.0359(17) 0.0041(13) 0.0219(15) 0.0026(13)
C1 0.033(2) 0.0260(16) 0.036(2) -0.0065(15) 0.0222(18) -0.0030(14)
C2 0.031(2) 0.041(2) 0.040(2) 0.0078(18) 0.0168(18) 0.0076(16)
C3 0.041(2) 0.0360(18) 0.042(2) 0.0070(17) 0.027(2) 0.0059(16)
C4 0.0236(18) 0.047(2) 0.033(2) 0.0030(17) 0.0135(17) 0.0010(16)
C5 0.0269(19) 0.053(2) 0.036(2) -0.0017(18) 0.0113(18) -0.0060(17)
C6 0.038(2) 0.097(3) 0.051(3) -0.022(3) 0.023(2) -0.032(2)
C7 0.033(2) 0.120(4) 0.057(3) -0.015(3) 0.028(2) -0.018(3)
C8 0.035(2) 0.084(3) 0.051(3) -0.006(2) 0.026(2) 0.004(2)
C9 0.0275(19) 0.045(2) 0.038(2) 0.0066(17) 0.0166(18) 0.0085(16)
C10 0.039(2) 0.051(2) 0.045(2) -0.005(2) 0.021(2) -0.0067(18)
C11 0.052(3) 0.078(3) 0.051(3) -0.007(2) 0.024(2) 0.009(2)
C12 0.108(4) 0.052(3) 0.072(3) -0.007(2) 0.053(3) -0.008(3)
C13 0.053(3) 0.041(2) 0.058(3) 0.0007(19) 0.037(2) 0.0087(18)
C14 0.075(3) 0.053(2) 0.070(3) -0.009(2) 0.046(3) -0.005(2)
C15 0.121(5) 0.056(3) 0.080(4) 0.011(3) 0.056(4) 0.014(3)
C16 0.0335(19) 0.0289(17) 0.035(2) 0.0037(15) 0.0225(17) -0.0019(14)
C17 0.039(2) 0.0325(18) 0.045(2) -0.0007(16) 0.0290(19) -0.0012(16)
C18 0.032(2) 0.039(2) 0.064(3) 0.0000(19) 0.028(2) 0.0023(16)
C19 0.036(2) 0.047(2) 0.069(3) -0.007(2) 0.028(2) -0.0084(18)
C20 0.043(2) 0.036(2) 0.054(3) -0.0081(18) 0.024(2) -0.0073(17)
C21 0.044(2) 0.0351(19) 0.045(2) 0.0001(17) 0.031(2) -0.0022(16)
C22 0.0314(19) 0.0401(19) 0.050(2) -0.0037(18) 0.0266(19) -0.0026(16)
C23 0.051(3) 0.038(2) 0.068(3) -0.0049(19) 0.036(2) -0.0034(18)
C24 0.053(3) 0.064(3) 0.056(3) -0.007(2) 0.033(2) 0.003(2)
C25 0.047(2) 0.040(2) 0.067(3) -0.0178(19) 0.041(2) -0.0107(17)
C26 0.111(5) 0.070(3) 0.093(4) 0.009(3) 0.078(4) 0.022(3)
C27 0.073(3) 0.050(2) 0.086(3) 0.003(2) 0.056(3) 0.013(2)

_geom_special_details            
;
 All esds (except the esd in the dihedral angle between two l.s. planes)
 are estimated using the full covariance matrix.  The cell esds are taken
 into account individually in the estimation of esds in distances, angles
 and torsion angles; correlations between esds in cell parameters are only
 used when they are defined by crystal symmetry.  An approximate (isotropic)
 treatment of cell esds is used for estimating esds involving l.s. planes.
;

loop_
_geom_bond_atom_site_label_1
_geom_bond_atom_site_label_2
_geom_bond_distance
_geom_bond_site_symmetry_2
_geom_bond_publ_flag
Si C1 1.837(4) . ?
Si Si 2.281(3) 3_645 ?
Si H 0.9420 . ?
N1 C2 1.372(4) . ?
N1 C1 1.381(4) . ?
N1 C4 1.463(4) . ?
N2 C3 1.376(4) . ?
N2 C1 1.402(4) . ?
N2 C16 1.444(4) . ?
C2 C3 1.339(5) . ?
C2 H2 0.9500 . ?
C3 H3 0.9500 . ?
C4 C9 1.371(5) . ?
C4 C5 1.394(5) . ?
C5 C6 1.425(5) . ?
C5 C10 1.495(5) . ?
C6 C7 1.348(6) . ?
C6 H6 0.9500 . ?
C7 C8 1.364(6) . ?
C7 H7 0.9500 . ?
C8 C9 1.397(5) . ?
C8 H8 0.9500 . ?
C9 C13 1.524(5) . ?
C10 C11 1.516(6) . ?
C10 C12 1.518(6) . ?
C10 H10 1.0000 . ?
C11 H11A 0.9800 . ?
C11 H11B 0.9800 . ?
C11 H11C 0.9800 . ?
C12 H12A 0.9800 . ?
C12 H12B 0.9800 . ?
C12 H12C 0.9800 . ?
C13 C14 1.504(5) . ?
C13 C15 1.527(6) . ?
C13 H13 1.0000 . ?
C14 H14A 0.9800 . ?
C14 H14B 0.9800 . ?
C14 H14C 0.9800 . ?
C15 H15A 0.9800 . ?
C15 H15B 0.9800 . ?
C15 H15C 0.9800 . ?
C16 C21 1.385(5) . ?
C16 C17 1.394(5) . ?
C17 C18 1.391(5) . ?
C17 C22 1.505(5) . ?
C18 C19 1.373(5) . ?
C18 H18 0.9500 . ?
C19 C20 1.380(5) . ?
C19 H19 0.9500 . ?
C20 C21 1.415(5) . ?
C20 H20 0.9500 . ?
C21 C25 1.510(5) . ?
C22 C24 1.505(5) . ?
C22 C23 1.542(5) . ?
C22 H22 1.0000 . ?
C23 H23A 0.9800 . ?
C23 H23B 0.9800 . ?
C23 H23C 0.9800 . ?
C24 H24A 0.9800 . ?
C24 H24B 0.9800 . ?
C24 H24C 0.9800 . ?
C25 C26 1.493(6) . ?
C25 C27 1.532(5) . ?
C25 H25 1.0000 . ?
C26 H26A 0.9800 . ?
C26 H26B 0.9800 . ?
C26 H26C 0.9800 . ?
C27 H27A 0.9800 . ?
C27 H27B 0.9800 . ?
C27 H27C 0.9800 . ?

loop_
_geom_angle_atom_site_label_1
_geom_angle_atom_site_label_2
_geom_angle_atom_site_label_3
_geom_angle
_geom_angle_site_symmetry_1
_geom_angle_site_symmetry_3
_geom_angle_publ_flag
C1 Si Si 109.55(13) . 3_645 ?
C1 Si H 112.9 . . ?
Si Si H 70.7 3_645 . ?
C2 N1 C1 111.9(3) . . ?
C2 N1 C4 122.8(3) . . ?
C1 N1 C4 124.8(3) . . ?
C3 N2 C1 111.4(3) . . ?
C3 N2 C16 124.6(3) . . ?
C1 N2 C16 123.5(3) . . ?
N1 C1 N2 101.8(3) . . ?
N1 C1 Si 134.8(2) . . ?
N2 C1 Si 123.3(2) . . ?
C3 C2 N1 107.7(3) . . ?
C3 C2 H2 126.1 . . ?
N1 C2 H2 126.1 . . ?
C2 C3 N2 107.1(3) . . ?
C2 C3 H3 126.5 . . ?
N2 C3 H3 126.5 . . ?
C9 C4 C5 125.2(3) . . ?
C9 C4 N1 118.4(3) . . ?
C5 C4 N1 116.4(3) . . ?
C4 C5 C6 114.6(4) . . ?
C4 C5 C10 124.6(3) . . ?
C6 C5 C10 120.7(3) . . ?
C7 C6 C5 121.2(4) . . ?
C7 C6 H6 119.4 . . ?
C5 C6 H6 119.4 . . ?
C6 C7 C8 121.8(4) . . ?
C6 C7 H7 119.1 . . ?
C8 C7 H7 119.1 . . ?
C7 C8 C9 120.4(4) . . ?
C7 C8 H8 119.8 . . ?
C9 C8 H8 119.8 . . ?
C4 C9 C8 116.7(3) . . ?
C4 C9 C13 122.9(3) . . ?
C8 C9 C13 120.3(3) . . ?
C5 C10 C11 111.3(3) . . ?
C5 C10 C12 113.4(3) . . ?
C11 C10 C12 110.9(4) . . ?
C5 C10 H10 106.9 . . ?
C11 C10 H10 106.9 . . ?
C12 C10 H10 106.9 . . ?
C10 C11 H11A 109.5 . . ?
C10 C11 H11B 109.5 . . ?
H11A C11 H11B 109.5 . . ?
C10 C11 H11C 109.5 . . ?
H11A C11 H11C 109.5 . . ?
H11B C11 H11C 109.5 . . ?
C10 C12 H12A 109.5 . . ?
C10 C12 H12B 109.5 . . ?
H12A C12 H12B 109.5 . . ?
C10 C12 H12C 109.5 . . ?
H12A C12 H12C 109.5 . . ?
H12B C12 H12C 109.5 . . ?
C14 C13 C9 113.9(3) . . ?
C14 C13 C15 111.1(4) . . ?
C9 C13 C15 111.1(4) . . ?
C14 C13 H13 106.8 . . ?
C9 C13 H13 106.8 . . ?
C15 C13 H13 106.8 . . ?
C13 C14 H14A 109.5 . . ?
C13 C14 H14B 109.5 . . ?
H14A C14 H14B 109.5 . . ?
C13 C14 H14C 109.5 . . ?
H14A C14 H14C 109.5 . . ?
H14B C14 H14C 109.5 . . ?
C13 C15 H15A 109.5 . . ?
C13 C15 H15B 109.5 . . ?
H15A C15 H15B 109.5 . . ?
C13 C15 H15C 109.5 . . ?
H15A C15 H15C 109.5 . . ?
H15B C15 H15C 109.5 . . ?
C21 C16 C17 124.2(3) . . ?
C21 C16 N2 117.8(3) . . ?
C17 C16 N2 118.1(3) . . ?
C18 C17 C16 117.0(3) . . ?
C18 C17 C22 121.2(3) . . ?
C16 C17 C22 121.8(3) . . ?
C19 C18 C17 120.7(3) . . ?
C19 C18 H18 119.6 . . ?
C17 C18 H18 119.6 . . ?
C18 C19 C20 121.4(4) . . ?
C18 C19 H19 119.3 . . ?
C20 C19 H19 119.3 . . ?
C19 C20 C21 120.0(4) . . ?
C19 C20 H20 120.0 . . ?
C21 C20 H20 120.0 . . ?
C16 C21 C20 116.6(3) . . ?
C16 C21 C25 124.0(3) . . ?
C20 C21 C25 119.4(3) . . ?
C24 C22 C17 111.1(3) . . ?
C24 C22 C23 110.6(3) . . ?
C17 C22 C23 112.7(3) . . ?
C24 C22 H22 107.4 . . ?
C17 C22 H22 107.4 . . ?
C23 C22 H22 107.4 . . ?
C22 C23 H23A 109.5 . . ?
C22 C23 H23B 109.5 . . ?
H23A C23 H23B 109.5 . . ?
C22 C23 H23C 109.5 . . ?
H23A C23 H23C 109.5 . . ?
H23B C23 H23C 109.5 . . ?
C22 C24 H24A 109.5 . . ?
C22 C24 H24B 109.5 . . ?
H24A C24 H24B 109.5 . . ?
C22 C24 H24C 109.5 . . ?
H24A C24 H24C 109.5 . . ?
H24B C24 H24C 109.5 . . ?
C26 C25 C21 114.0(4) . . ?
C26 C25 C27 111.7(3) . . ?
C21 C25 C27 110.6(3) . . ?
C26 C25 H25 106.7 . . ?
C21 C25 H25 106.7 . . ?
C27 C25 H25 106.7 . . ?
C25 C26 H26A 109.5 . . ?
C25 C26 H26B 109.5 . . ?
H26A C26 H26B 109.5 . . ?
C25 C26 H26C 109.5 . . ?
H26A C26 H26C 109.5 . . ?
H26B C26 H26C 109.5 . . ?
C25 C27 H27A 109.5 . . ?
C25 C27 H27B 109.5 . . ?
H27A C27 H27B 109.5 . . ?
C25 C27 H27C 109.5 . . ?
H27A C27 H27C 109.5 . . ?
H27B C27 H27C 109.5 . . ?

loop_
_geom_torsion_atom_site_label_1
_geom_torsion_atom_site_label_2
_geom_torsion_atom_site_label_3
_geom_torsion_atom_site_label_4
_geom_torsion
_geom_torsion_site_symmetry_1
_geom_torsion_site_symmetry_2
_geom_torsion_site_symmetry_3
_geom_torsion_site_symmetry_4
_geom_torsion_publ_flag
C2 N1 C1 N2 0.1(3) . . . . ?
C4 N1 C1 N2 -172.3(3) . . . . ?
C2 N1 C1 Si -175.7(3) . . . . ?
C4 N1 C1 Si 11.9(5) . . . . ?
C3 N2 C1 N1 -0.1(3) . . . . ?
C16 N2 C1 N1 171.9(3) . . . . ?
C3 N2 C1 Si 176.3(2) . . . . ?
C16 N2 C1 Si -11.7(4) . . . . ?
Si Si C1 N1 -1.6(4) 3_645 . . . ?
Si Si C1 N2 -176.7(2) 3_645 . . . ?
C1 N1 C2 C3 -0.1(4) . . . . ?
C4 N1 C2 C3 172.5(3) . . . . ?
N1 C2 C3 N2 0.0(4) . . . . ?
C1 N2 C3 C2 0.0(4) . . . . ?
C16 N2 C3 C2 -171.8(3) . . . . ?
C2 N1 C4 C9 -93.3(4) . . . . ?
C1 N1 C4 C9 78.3(4) . . . . ?
C2 N1 C4 C5 86.4(4) . . . . ?
C1 N1 C4 C5 -101.9(4) . . . . ?
C9 C4 C5 C6 1.9(6) . . . . ?
N1 C4 C5 C6 -177.9(3) . . . . ?
C9 C4 C5 C10 178.7(4) . . . . ?
N1 C4 C5 C10 -1.1(5) . . . . ?
C4 C5 C6 C7 -1.3(6) . . . . ?
C10 C5 C6 C7 -178.2(4) . . . . ?
C5 C6 C7 C8 1.3(7) . . . . ?
C6 C7 C8 C9 -1.8(7) . . . . ?
C5 C4 C9 C8 -2.4(5) . . . . ?
N1 C4 C9 C8 177.4(3) . . . . ?
C5 C4 C9 C13 179.7(3) . . . . ?
N1 C4 C9 C13 -0.6(5) . . . . ?
C7 C8 C9 C4 2.2(6) . . . . ?
C7 C8 C9 C13 -179.8(4) . . . . ?
C4 C5 C10 C11 -108.0(4) . . . . ?
C6 C5 C10 C11 68.7(5) . . . . ?
C4 C5 C10 C12 126.1(4) . . . . ?
C6 C5 C10 C12 -57.3(5) . . . . ?
C4 C9 C13 C14 -139.0(4) . . . . ?
C8 C9 C13 C14 43.1(5) . . . . ?
C4 C9 C13 C15 94.6(4) . . . . ?
C8 C9 C13 C15 -83.3(5) . . . . ?
C3 N2 C16 C21 82.4(4) . . . . ?
C1 N2 C16 C21 -88.5(4) . . . . ?
C3 N2 C16 C17 -96.8(4) . . . . ?
C1 N2 C16 C17 92.2(4) . . . . ?
C21 C16 C17 C18 1.0(5) . . . . ?
N2 C16 C17 C18 -179.8(3) . . . . ?
C21 C16 C17 C22 -177.5(3) . . . . ?
N2 C16 C17 C22 1.7(5) . . . . ?
C16 C17 C18 C19 -0.2(5) . . . . ?
C22 C17 C18 C19 178.3(3) . . . . ?
C17 C18 C19 C20 0.5(6) . . . . ?
C18 C19 C20 C21 -1.7(6) . . . . ?
C17 C16 C21 C20 -2.1(5) . . . . ?
N2 C16 C21 C20 178.7(3) . . . . ?
C17 C16 C21 C25 178.2(3) . . . . ?
N2 C16 C21 C25 -1.0(5) . . . . ?
C19 C20 C21 C16 2.3(5) . . . . ?
C19 C20 C21 C25 -177.9(4) . . . . ?
C18 C17 C22 C24 -84.0(4) . . . . ?
C16 C17 C22 C24 94.4(4) . . . . ?
C18 C17 C22 C23 40.8(5) . . . . ?
C16 C17 C22 C23 -140.8(3) . . . . ?
C16 C21 C25 C26 120.0(4) . . . . ?
C20 C21 C25 C26 -59.8(5) . . . . ?
C16 C21 C25 C27 -113.2(4) . . . . ?
C20 C21 C25 C27 67.0(5) . . . . ?

_refine_diff_density_max         0.461
_refine_diff_density_min         -0.272
_refine_diff_density_rms         0.073

_shelx_res_file                  
;

    3756.res created by SHELXL-2014/7

TITL 3756 P 1 21/n 1 R = New: P21/c
CELL 0.71073 12.9588 13.5352 18.2226 90 126.432 90
ZERR 2 0.0011 0.0009 0.0015 0 0.005 0
LATT 1
SYMM -X,0.5+Y,0.5-Z

SFAC C H N Si
UNIT 108 146 8 4

L.S. 5
PLAN  -5
BOND $H
CONF
TEMP -150
fmap 2
acta
MORE -1
OMIT -2 56
REM <HKL>S:/3756/XShape/3756.hkl</HKL>

WGHT    0.092900
FVAR       0.53092
SI    4    0.570854   -0.460100   -0.007432    11.00000    0.07647    0.04865 =
         0.05495    0.01844    0.04239    0.01191
AFIX   3
H     2    0.574044   -0.431900    0.041138    10.50000   -1.20000
AFIX   0
N1    3    0.354505   -0.366417   -0.179490    11.00000    0.02928    0.03518 =
         0.03625    0.00497    0.01860   -0.00154
N2    3    0.542641   -0.329150   -0.141316    11.00000    0.03330    0.03320 =
         0.03594    0.00409    0.02195    0.00260
C1    1    0.482605   -0.383529   -0.110900    11.00000    0.03325    0.02603 =
         0.03614   -0.00651    0.02223   -0.00300
C2    1    0.337896   -0.306511   -0.246520    11.00000    0.03124    0.04140 =
         0.03966    0.00781    0.01681    0.00760
AFIX  43
H2    2    0.258141   -0.285386   -0.299934    11.00000   -1.20000
AFIX   0
C3    1    0.454308   -0.283193   -0.223101    11.00000    0.04111    0.03601 =
         0.04204    0.00695    0.02724    0.00590
AFIX  43
H3    2    0.472474   -0.242563   -0.256649    11.00000   -1.20000
AFIX   0
C4    1    0.248488   -0.396726   -0.176753    11.00000    0.02363    0.04737 =
         0.03325    0.00304    0.01351    0.00104
C5    1    0.180851   -0.480704   -0.226771    11.00000    0.02691    0.05329 =
         0.03637   -0.00172    0.01131   -0.00605
C6    1    0.075634   -0.505637   -0.224871    11.00000    0.03824    0.09666 =
         0.05080   -0.02242    0.02311   -0.03247
AFIX  43
H6    2    0.023959   -0.561249   -0.258418    11.00000   -1.20000
AFIX   0
C7    1    0.048098   -0.451718   -0.176316    11.00000    0.03302    0.11977 =
         0.05705   -0.01454    0.02823   -0.01826
AFIX  43
H7    2   -0.021637   -0.471103   -0.175459    11.00000   -1.20000
AFIX   0
C8    1    0.117626   -0.370103   -0.128397    11.00000    0.03480    0.08383 =
         0.05140   -0.00556    0.02605    0.00376
AFIX  43
H8    2    0.094344   -0.332595   -0.096226    11.00000   -1.20000
AFIX   0
C9    1    0.222891   -0.341298   -0.126316    11.00000    0.02746    0.04506 =
         0.03846    0.00656    0.01661    0.00850
C10   1    0.208053   -0.539276   -0.283054    11.00000    0.03873    0.05103 =
         0.04526   -0.00490    0.02148   -0.00668
AFIX  13
H10   2    0.289736   -0.513012   -0.269693    11.00000   -1.20000
AFIX   0
C11   1    0.104696   -0.524136   -0.384157    11.00000    0.05231    0.07793 =
         0.05116   -0.00748    0.02406    0.00852
AFIX 137
H11A  2    0.021896   -0.545958   -0.399499    11.00000   -1.50000
H11B  2    0.125620   -0.562732   -0.419218    11.00000   -1.50000
H11C  2    0.099773   -0.453935   -0.399095    11.00000   -1.50000
AFIX   0
C12   1    0.229107   -0.648443   -0.259369    11.00000    0.10766    0.05244 =
         0.07181   -0.00687    0.05307   -0.00843
AFIX 137
H12A  2    0.299069   -0.656533   -0.194414    11.00000   -1.50000
H12B  2    0.251478   -0.681955   -0.295843    11.00000   -1.50000
H12C  2    0.150366   -0.677319   -0.272560    11.00000   -1.50000
AFIX   0
C13   1    0.300732   -0.250274   -0.072438    11.00000    0.05296    0.04114 =
         0.05799    0.00066    0.03727    0.00869
AFIX  13
H13   2    0.385538   -0.256364   -0.061853    11.00000   -1.20000
AFIX   0
C14   1    0.328037   -0.242343    0.019895    11.00000    0.07495    0.05282 =
         0.07030   -0.00942    0.04636   -0.00503
AFIX 137
H14A  2    0.247288   -0.233715    0.012563    11.00000   -1.50000
H14B  2    0.383916   -0.185410    0.052534    11.00000   -1.50000
H14C  2    0.370702   -0.302735    0.054769    11.00000   -1.50000
AFIX   0
C15   1    0.238002   -0.156078   -0.127877    11.00000    0.12149    0.05590 =
         0.08045    0.01057    0.05629    0.01430
AFIX 137
H15A  2    0.220278   -0.163437   -0.187893    11.00000   -1.50000
H15B  2    0.295983   -0.100020   -0.095774    11.00000   -1.50000
H15C  2    0.157485   -0.144320   -0.135544    11.00000   -1.50000
AFIX   0
C16   1    0.679399   -0.312923   -0.086933    11.00000    0.03353    0.02888 =
         0.03512    0.00368    0.02247   -0.00187
C17   1    0.753403   -0.379506   -0.095841    11.00000    0.03894    0.03249 =
         0.04507   -0.00075    0.02898   -0.00123
C18   1    0.884921   -0.362463   -0.042519    11.00000    0.03174    0.03855 =
         0.06350   -0.00002    0.02835    0.00230
AFIX  43
H18   2    0.938795   -0.406213   -0.046444    11.00000   -1.20000
AFIX   0
C19   1    0.937762   -0.283100    0.015735    11.00000    0.03594    0.04685 =
         0.06880   -0.00676    0.02838   -0.00838
AFIX  43
H19   2    1.027738   -0.272603    0.051112    11.00000   -1.20000
AFIX   0
C20   1    0.863029   -0.218295    0.023995    11.00000    0.04321    0.03586 =
         0.05411   -0.00813    0.02405   -0.00725
AFIX  43
H20   2    0.901928   -0.164898    0.065909    11.00000   -1.20000
AFIX   0
C21   1    0.728498   -0.231311   -0.029916    11.00000    0.04448    0.03506 =
         0.04537    0.00011    0.03072   -0.00221
C22   1    0.694008   -0.464607   -0.161757    11.00000    0.03142    0.04014 =
         0.04967   -0.00371    0.02663   -0.00260
AFIX  13
H22   2    0.609149   -0.478615   -0.174231    11.00000   -1.20000
AFIX   0
C23   1    0.774630   -0.559850   -0.122717    11.00000    0.05085    0.03832 =
         0.06758   -0.00489    0.03578   -0.00338
AFIX 137
H23A  2    0.853945   -0.551552   -0.117413    11.00000   -1.50000
H23B  2    0.725465   -0.615315   -0.163571    11.00000   -1.50000
H23C  2    0.795731   -0.573225   -0.062349    11.00000   -1.50000
AFIX   0
C24   1    0.668985   -0.437992   -0.251219    11.00000    0.05272    0.06375 =
         0.05650   -0.00698    0.03266    0.00302
AFIX 137
H24A  2    0.612525   -0.380178   -0.277206    11.00000   -1.50000
H24B  2    0.627749   -0.493782   -0.293501    11.00000   -1.50000
H24C  2    0.750387   -0.422684   -0.241209    11.00000   -1.50000
AFIX   0
C25   1    0.647574   -0.157692   -0.022445    11.00000    0.04739    0.04017 =
         0.06684   -0.01780    0.04074   -0.01068
AFIX  13
H25   2    0.557050   -0.181845   -0.063325    11.00000   -1.20000
AFIX   0
C26   1    0.680451   -0.149665    0.070965    11.00000    0.11138    0.07016 =
         0.09305    0.00941    0.07814    0.02180
AFIX 137
H26A  2    0.679313   -0.215549    0.092777    11.00000   -1.50000
H26B  2    0.617463   -0.107385    0.069003    11.00000   -1.50000
H26C  2    0.766157   -0.120793    0.112423    11.00000   -1.50000
AFIX   0
C27   1    0.650306   -0.056762   -0.059268    11.00000    0.07318    0.04957 =
         0.08556    0.00316    0.05596    0.01269
AFIX 137
H27A  2    0.737315   -0.029543   -0.020240    11.00000   -1.50000
H27B  2    0.590768   -0.011808   -0.059576    11.00000   -1.50000
H27C  2    0.624584   -0.064357   -0.121549    11.00000   -1.50000
AFIX   0
HKLF 4 1 1 0 0 0 -1 0 -1 0 -1

REM  3756 P 1 21/n 1 R = New: P21/c
REM R1 =  0.0755 for    2130 Fo > 4sig(Fo)  and  0.1885 for all    6197 data
REM    279 parameters refined using      0 restraints

END

WGHT      0.0924      0.0000

REM Highest difference peak  0.461,  deepest hole -0.272,  1-sigma level  0.073
Q1    1   0.5452 -0.4107 -0.0504  11.00000  0.05    0.46
Q2    1   0.4966 -0.4385 -0.0756  11.00000  0.05    0.46
Q3    1   0.6784 -0.1120  0.0209  11.00000  0.05    0.32
Q4    1   0.6880 -0.3231 -0.1427  11.00000  0.05    0.31
Q5    1   0.6921 -0.3998 -0.1624  11.00000  0.05    0.30
;
_shelx_res_checksum              62786

_shelx_hkl_file                  
;
  -2   0   0    5.38   19.90   0
   2   0   0    6.97   19.21   0
   4   0   0  847.94   25.65   0
  -4   0   0  914.21   27.77   0
   6   0   0  521.70   23.82   0
  -6   0   0  554.65   25.25   0
  -8   0   0   70.07   15.36   0
   8   0   0   61.69   13.75   0
 -10   0   0    4.80   21.51   0
  10   0   0   20.66   18.29   0
 -12   0   0  446.59   26.19   0
  12   0   0  402.09   20.83   0
  14   0   0    5.44   19.98   0
 -14   0   0   30.38   18.02   0
  16   0   0   34.54   23.57   0
 -16   0   0  -16.09   30.10   0
  -2  -1   0  256.88   21.94   0
   2   1   0  265.91   22.06   0
  -2   1   0  289.13   20.83   0
   2  -1   0  349.51   26.89   0
  -3   1   0 4353.56   51.74   0
   3   1   0 4966.05   49.29   0
   3  -1   0 4838.97   54.93   0
  -3  -1   0 4803.13   48.60   0
   4   1   0   48.29   13.37   0
   4  -1   0   59.67   14.65   0
  -4   1   0   78.73   22.08   0
  -4  -1   0   77.61   19.51   0
  -5   1   0   46.34   22.44   0
   5   1   0   33.79   18.77   0
   5  -1   0   38.08   14.55   0
  -5  -1   0   28.77   19.59   0
   6  -1   0  223.80   17.31   0
   6   1   0  163.15   14.77   0
  -6   1   0  325.75   23.93   0
  -6  -1   0  232.31   21.43   0
  -7  -1   0   74.78   14.48   0
   7  -1   0  114.32   19.71   0
   7   1   0   75.04   18.88   0
  -7   1   0  138.97   22.05   0
   8   1   0    7.88   12.60   0
  -8  -1   0    4.69   13.85   0
   8  -1   0    6.64   17.80   0
  -8   1   0    8.00   14.46   0
  -9  -1   0    6.94   13.68   0
   9  -1   0   35.03   18.53   0
  -9   1   0   28.67   21.96   0
   9   1   0   13.08   17.50   0
 -10   1   0   24.18   21.20   0
 -10  -1   0    3.03   14.96   0
  10   1   0   10.99   19.32   0
  10  -1   0   26.68   18.52   0
 -11   1   0  324.73   22.15   0
  11  -1   0  277.43   20.43   0
 -11  -1   0  217.91   23.50   0
  11   1   0  184.27   20.67   0
  12  -1   0  235.33   14.99   0
 -12   1   0  273.83   22.41   0
  12   1   0  240.36   21.56   0
 -12  -1   0  274.56   24.75   0
 -13  -1   0   13.71   16.58   0
  13   1   0   12.90   19.50   0
  13  -1   0    8.64   20.72   0
 -13   1   0   15.95   22.02   0
 -14  -1   0   10.81   25.24   0
  14  -1   0   -5.37   16.10   0
  14   1   0   -8.83   20.27   0
 -14   1   0   10.36   23.15   0
 -15  -1   0    8.04   20.92   0
  15   1   0    4.12   22.57   0
 -15   1   0   44.92   24.28   0
  16   1   0    4.16   24.36   0
 -16   1   0   18.37   26.91   0
 -16  -1   0   10.73   30.69   0
 -17   1   0   25.19   28.38   0
  17   1   0    8.44   26.56   0
 -17  -1   0   10.76   31.35   0
   0   2   0   40.20   17.13   0
   1  -2   0   58.81   17.77   0
  -1   2   0   55.77   18.26   0
   1   2   0   37.00   12.92   0
  -1  -2   0   56.00   17.75   0
   2   2   0 2966.81   40.52   0
  -2   2   0 2972.58   42.55   0
  -2  -2   0 2913.02   40.35   0
  -3  -2   0 2170.97   30.24   0
  -3   2   0 2801.82   39.54   0
   3   2   0 2718.23   36.04   0
   4   2   0   69.67   13.97   0
  -4   2   0  120.03   21.03   0
  -4  -2   0   83.86   19.06   0
   5   2   0  262.53   19.93   0
  -5   2   0  318.89   23.81   0
  -5  -2   0  222.44   20.14   0
  -6   2   0  358.04   23.51   0
  -6  -2   0  250.52   21.88   0
   6   2   0  259.14   21.29   0
   6  -2   0  273.13   22.25   0
   7   2   0  136.55   19.08   0
  -7  -2   0  123.67   14.43   0
  -7   2   0  122.35   15.80   0
   7  -2   0  122.05   14.67   0
  -8  -2   0    4.81   13.09   0
  -8   2   0   -2.19   18.98   0
   8   2   0   12.15   17.26   0
   8  -2   0    8.41   12.10   0
   9   2   0   41.33   17.17   0
   9  -2   0   40.27   17.33   0
  -9  -2   0   32.40   17.99   0
  -9   2   0   45.44   20.57   0
  10   2   0   93.00   14.40   0
 -10  -2   0   89.97   15.78   0
 -10   2   0  127.63   15.65   0
  10  -2   0  154.33   18.43   0
  11   2   0  -18.98   18.79   0
 -11  -2   0    6.87   20.92   0
  11  -2   0   17.20   18.52   0
 -11   2   0    0.84   21.15   0
 -12   2   0    8.33   15.32   0
 -12  -2   0   13.52   21.85   0
  12   2   0    2.87   13.96   0
 -13  -2   0  -17.06   23.73   0
 -13   2   0   -5.24   22.96   0
  13   2   0   13.09   19.81   0
  14   2   0   48.75   22.54   0
 -14  -2   0   57.63   18.17   0
 -14   2   0  103.60   25.94   0
 -15   2   0    2.77   18.90   0
 -15  -2   0   10.06   25.79   0
  15   2   0   12.00   24.68   0
  16   2   0   32.41   25.23   0
 -16  -2   0   19.16   31.95   0
 -16   2   0    6.02   21.11   0
 -17   2   0   21.59   28.55   0
 -17  -2   0   -6.31   25.29   0
  17   2   0    3.72   22.26   0
  -1   3   0  298.02   21.57   0
   1  -3   0  286.61   21.35   0
   1   3   0  177.83   15.59   0
  -1  -3   0  255.12   21.09   0
   2  -3   0 1003.32   23.53   0
   2   3   0  922.18   21.95   0
  -2   3   0 1120.67   27.35   0
  -2  -3   0 1089.15   26.82   0
  -3   3   0   29.99   12.25   0
   3   3   0   33.99   17.09   0
  -3  -3   0   23.94   12.17   0
   4   3   0   12.56   12.52   0
  -4   3   0    6.42   18.99   0
  -4   3   0   10.17   18.27   0
  -4  -3   0    9.07   12.56   0
  -5  -3   0  279.99   14.61   0
  -5   3   0  270.49   17.07   0
   5   3   0  322.70   19.73   0
   6   3   0  205.29   19.95   0
  -6   3   0  252.03   21.92   0
  -6  -3   0  176.30   19.17   0
  -7  -3   0   89.56   18.33   0
   7   3   0  103.85   18.17   0
  -7   3   0  107.76   18.66   0
  -8  -3   0   84.18   18.43   0
   8   3   0   96.74   17.63   0
  -8   3   0  119.59   18.95   0
  -9   3   0   51.44   19.54   0
  -9  -3   0   31.02   17.86   0
   9   3   0   21.54   16.85   0
  10   3   0   84.00   17.62   0
 -10  -3   0   72.69   20.36   0
 -10   3   0  112.81   15.31   0
 -11  -3   0   13.80   14.57   0
  11   3   0    5.85   18.48   0
 -11   3   0   10.95   18.97   0
  12   3   0   15.02   19.64   0
 -12  -3   0   12.27   21.70   0
 -12   3   0   23.96   21.48   0
 -13  -3   0   20.78   22.96   0
 -13   3   0   18.95   21.84   0
  13   3   0   17.52   15.43   0
 -14  -3   0  -10.89   24.73   0
  14   3   0   -7.61   22.02   0
 -14   3   0   12.61   25.65   0
  15   3   0   16.22   22.63   0
 -15   3   0   13.36   18.96   0
 -15  -3   0    7.13   27.30   0
 -16   3   0    8.27   28.47   0
 -16  -3   0   23.24   32.44   0
  16   3   0    9.89   20.56   0
 -17  -3   0   15.21   27.27   0
  17   3   0  -16.73   31.83   0
 -17   3   0   20.49   27.99   0
   0   4   0   33.71   12.74   0
   0  -4   0   61.16   17.47   0
  -1  -4   0  282.79   19.32   0
  -1   4   0  342.69   19.91   0
   1  -4   0  330.87   19.77   0
   1   4   0  221.54   14.36   0
   2   4   0  410.73   19.60   0
  -2  -4   0  312.99   14.81   0
   2  -4   0  376.08   19.76   0
  -2   4   0  365.15   19.56   0
   3  -4   0  313.31   15.88   0
  -3   4   0  348.62   19.84   0
  -3  -4   0  339.18   19.84   0
   3   4   0  350.12   19.77   0
  -4  -4   0   72.19   12.87   0
  -4   4   0   68.68   18.73   0
   4   4   0   92.80   17.33   0
  -5  -4   0  219.13   19.49   0
  -5   4   0  238.97   15.22   0
  -5   4   0  269.69   19.98   0
   5   4   0  267.90   19.61   0
  -6   4   0   13.92   18.28   0
  -6   4   0   17.96   17.56   0
  -6  -4   0    8.99   17.60   0
   6   4   0   18.82   16.56   0
   7   4   0    2.91   12.38   0
  -7   4   0   21.74   17.60   0
  -7  -4   0   14.90   17.31   0
  -7   4   0   10.85   13.20   0
  -8  -4   0   10.61   16.67   0
  -8   4   0    0.22   18.67   0
   8   4   0   15.95   11.74   0
  -9  -4   0   57.88   18.20   0
   9   4   0   35.83   17.89   0
  -9   4   0   67.16   19.41   0
  10   4   0   32.04   14.16   0
 -10  -4   0   62.26   20.02   0
 -10   4   0   57.71   14.72   0
  11   4   0   20.14   16.99   0
 -11   4   0   70.19   19.21   0
 -11  -4   0   36.47   19.32   0
  12   4   0   -3.26   14.17   0
 -12  -4   0    1.65   19.73   0
 -12   4   0    1.08   19.82   0
  13   4   0    8.42   18.96   0
 -13   4   0   12.84   17.06   0
 -13  -4   0    1.38   22.80   0
 -14  -4   0    6.54   18.22   0
 -14   4   0   26.53   22.58   0
  14   4   0   11.08   22.63   0
 -15   4   0   18.46   26.82   0
  15   4   0    8.87   17.89   0
 -15  -4   0   -3.22   25.22   0
 -16  -4   0  -12.18   29.59   0
 -16   4   0    8.95   20.58   0
  16   4   0   34.17   28.78   0
 -16   4   0   -4.76   25.66   0
 -17  -4   0   -0.62   26.75   0
 -17   4   0   -8.06   28.58   0
  17   4   0   12.95   23.36   0
 -17   4   0  -13.41   31.85   0
  -1   5   0  585.22   21.48   0
  -1  -5   0  515.63   21.51   0
   1  -5   0  407.92   16.51   0
   1   5   0  587.29   21.03   0
  -2  -5   0    8.21   16.98   0
   2   5   0    9.66   17.23   0
   2  -5   0    9.74   17.20   0
  -2   5   0   16.67   17.03   0
   3   5   0  261.10   14.74   0
   3  -5   0  267.06   19.11   0
  -3  -5   0  277.32   19.29   0
  -3   5   0  298.34   19.60   0
  -4   5   0   30.14   17.39   0
   4   5   0   32.33   16.91   0
  -4  -5   0   22.00   16.86   0
  -5  -5   0   98.57   17.76   0
  -5   5   0   81.65   12.70   0
   5   5   0   96.16   12.76   0
  -6   5   0   15.80   16.88   0
  -6  -5   0   11.62   12.22   0
  -6   5   0   11.76   17.24   0
   6   5   0   11.79   12.05   0
   7   5   0    7.24   11.71   0
  -7  -5   0   10.33   16.21   0
  -7   5   0    4.62   17.84   0
  -7   5   0   23.60   17.61   0
  -8  -5   0   95.60   16.27   0
  -8   5   0   85.62   19.47   0
   8   5   0   63.93   16.87   0
  -8   5   0   68.43   14.60   0
  -9  -5   0   15.16   18.56   0
  -9   5   0    8.58   19.42   0
   9   5   0   15.13   13.24   0
  -9   5   0   15.99   14.04   0
 -10   5   0   11.44   18.02   0
 -10  -5   0   -6.94   13.49   0
  10   5   0   12.55   18.21   0
 -10   5   0   -1.08   13.56   0
  11   5   0   36.38   13.35   0
 -11  -5   0   52.04   18.04   0
 -11   5   0   56.35   20.09   0
 -11   5   0   67.70   18.94   0
  12   5   0   39.60   14.37   0
 -12   5   0   49.08   15.56   0
 -12   5   0   67.84   21.40   0
 -12  -5   0   25.49   19.94   0
 -13   5   0  -10.46   22.31   0
  13   5   0    3.52   15.46   0
 -13  -5   0   10.49   16.59   0
 -13   5   0  -12.60   23.69   0
 -14   5   0   13.07   22.86   0
  14   5   0   12.27   20.54   0
 -14   5   0   -5.74   18.00   0
 -14  -5   0   -8.35   24.54   0
 -15   5   0   15.28   19.84   0
  15   5   0    7.16   25.08   0
 -15  -5   0   17.35   25.68   0
 -15   5   0   10.44   26.43   0
 -16   5   0    8.94   28.95   0
 -16   5   0    6.72   29.05   0
  16   5   0    6.12   26.68   0
 -16  -5   0   11.35   24.26   0
   0  -6   0  396.27   15.82   0
   0   6   0  514.12   20.94   0
  -1   6   0   42.49   17.81   0
   1  -6   0   42.59   17.57   0
   1   6   0   35.27   17.51   0
  -1  -6   0   32.83   12.22   0
  -2  -6   0    7.40   16.87   0
  -2   6   0    1.37   16.69   0
   2  -6   0   -1.33   11.82   0
   2   6   0   -7.87   17.30   0
   3   6   0  123.40   17.09   0
  -3   6   0  130.68   17.73   0
   3  -6   0  124.58   18.06   0
  -3  -6   0  105.38   17.79   0
  -4  -6   0   -1.71   16.49   0
  -4   6   0    2.84   15.20   0
   4   6   0    4.08   11.51   0
   4  -6   0    0.28   16.28   0
  -5  -6   0   29.28   16.57   0
   5   6   0   39.87   16.86   0
  -5   6   0   31.74   11.58   0
   6   6   0  156.03   17.21   0
  -6  -6   0  185.93   16.75   0
  -6   6   0  209.44   18.53   0
  -6   6   0  196.80   19.06   0
   7   6   0    7.89   16.34   0
  -7   6   0   -0.82   12.38   0
  -7   6   0   -4.80   12.95   0
  -7  -6   0   -1.12   11.63   0
  -8  -6   0    8.02   12.36   0
  -8   6   0   -7.31   18.96   0
  -8   6   0    1.25   19.24   0
   8   6   0    1.92   12.37   0
   9   6   0   68.69   13.19   0
  -9  -6   0   92.17   18.16   0
  -9   6   0   63.07   21.10   0
  -9   6   0   87.17   15.69   0
 -10   6   0   -4.31   19.83   0
  10   6   0    2.40   17.44   0
 -10  -6   0   23.83   18.47   0
 -10   6   0    4.30   14.41   0
  11   6   0   75.28   18.43   0
 -11  -6   0   54.05   13.73   0
 -11   6   0   87.40   20.87   0
 -11   6   0   76.38   19.65   0
 -12   6   0   26.30   20.68   0
 -12  -6   0   27.42   19.05   0
 -12   6   0   18.76   20.08   0
  12   6   0   34.45   20.17   0
 -13  -6   0    3.15   20.18   0
 -13   6   0   -2.75   24.19   0
  13   6   0   15.64   20.56   0
 -13   6   0   18.65   16.61   0
 -14   6   0   14.16   25.19   0
 -14   6   0    8.15   23.62   0
 -14  -6   0    8.44   17.73   0
  14   6   0    3.87   22.29   0
 -15   6   0  -14.66   27.97   0
 -15   6   0    7.57   27.75   0
 -15  -6   0   24.08   26.75   0
  15   6   0    7.73   22.42   0
 -16  -6   0   19.64   23.87   0
 -16   6   0   -1.44   22.35   0
 -16   6   0   22.38   30.76   0
  16   6   0    6.90   21.80   0
   1   7   0   92.65   17.25   0
  -1  -7   0   70.12   16.94   0
  -1   7   0   45.59   11.51   0
   1  -7   0   66.31   16.24   0
  -2   7   0  425.10   15.11   0
  -2  -7   0  549.89   15.39   0
   2   7   0  608.55   20.11   0
   2  -7   0  551.28   21.46   0
  -3   7   0  164.00   13.25   0
   3  -7   0  188.16   14.51   0
   3   7   0  260.17   18.24   0
  -3  -7   0  285.21   17.40   0
   4  -7   0   21.29   16.50   0
   4   7   0    0.58   15.85   0
  -4  -7   0   13.02   15.98   0
  -4   7   0    6.86   11.53   0
  -5   7   0   18.65   16.93   0
   5   7   0   49.62   11.59   0
  -5  -7   0   62.46   15.68   0
   6   7   0   80.31   16.99   0
  -6   7   0   82.47   17.72   0
  -6  -7   0   97.29   12.16   0
   7   7   0   33.55   16.98   0
  -7  -7   0   43.40   12.07   0
  -7   7   0   29.72   16.50   0
  -7   7   0   31.68   12.63   0
  -8  -7   0   22.12   16.24   0
   8   7   0   24.58   17.43   0
  -8   7   0   20.16   18.07   0
  -8   7   0   33.26   14.51   0
  -9  -7   0   73.53   13.18   0
  -9   7   0   67.73   14.71   0
  -9   7   0   76.43   19.39   0
   9   7   0   64.24   18.21   0
 -10   7   0   71.43   15.81   0
 -10  -7   0   45.27   13.89   0
  10   7   0   56.87   18.08   0
 -10   7   0   59.86   21.93   0
 -11  -7   0   -1.97   13.93   0
  11   7   0    1.78   18.03   0
 -11   7   0   12.29   15.58   0
 -11   7   0    4.22   20.94   0
 -12  -7   0   22.08   20.85   0
  12   7   0   -9.08   18.96   0
 -12   7   0    7.26   23.04   0
 -12   7   0   -7.40   22.99   0
 -13   7   0   20.04   22.04   0
 -13   7   0   26.08   24.70   0
  13   7   0   29.52   21.88   0
 -13  -7   0   33.24   22.41   0
  14   7   0   16.97   23.40   0
 -14  -7   0   19.48   24.42   0
 -14   7   0   17.34   26.12   0
 -14   7   0    5.00   23.74   0
 -15   7   0   17.32   28.91   0
 -15   7   0   -0.17   29.61   0
 -15  -7   0  -14.06   26.14   0
  15   7   0    3.58   24.58   0
 -16  -7   0    2.40   33.77   0
 -16   7   0    4.98   28.59   0
  16   7   0   -2.04   22.88   0
 -16   7   0   -5.65   31.87   0
   0  -8   0   19.35   15.22   0
   0   8   0   15.11   11.27   0
  -1   8   0    0.44   15.08   0
   1   8   0   -7.02   14.80   0
  -1  -8   0    3.06   14.79   0
   1  -8   0   14.18   15.41   0
   2   8   0   16.22   10.91   0
  -2   8   0    1.98   11.61   0
   2  -8   0   10.98   11.44   0
  -2  -8   0   19.11   15.18   0
  -3   8   0   59.29   16.68   0
  -3  -8   0   63.37   11.53   0
   3  -8   0   68.33   16.73   0
   3   8   0   68.36   15.62   0
  -4   8   0    6.01   16.68   0
   4   8   0    3.54   11.12   0
   4  -8   0    2.61   16.65   0
  -4  -8   0    2.31   15.43   0
  -5  -8   0   87.87   16.36   0
   5   8   0   87.88   12.07   0
  -5   8   0   68.79   16.41   0
   5  -8   0   57.06   17.62   0
  -6  -8   0   15.56   15.88   0
  -6   8   0    9.45   16.63   0
   6   8   0   26.10   16.93   0
   7   8   0   26.12   17.09   0
  -7   8   0   12.79   17.62   0
  -7   8   0   12.78   12.84   0
  -7  -8   0    7.17   16.81   0
  -8   8   0   15.31   20.23   0
   8   8   0   14.01   12.67   0
  -8  -8   0   25.93   17.46   0
  -8   8   0    5.67   19.70   0
  -9   8   0   17.38   18.68   0
   9   8   0   -4.49   17.25   0
  -9  -8   0   12.81   18.23   0
  -9   8   0  -19.69   19.53   0
 -10   8   0   12.98   21.69   0
  10   8   0   15.90   13.42   0
 -10   8   0   13.95   21.00   0
 -10  -8   0   21.31   13.09   0
 -11  -8   0    6.23   14.35   0
 -11   8   0   -1.59   20.75   0
  11   8   0   -0.72   20.78   0
 -11   8   0    4.55   22.31   0
 -12   8   0   11.69   21.65   0
  12   8   0    3.29   14.26   0
 -12   8   0   12.11   23.65   0
 -12  -8   0    3.89   20.64   0
  13   8   0  -15.83   23.37   0
 -13   8   0    1.22   18.03   0
 -13  -8   0   12.92   21.58   0
 -13   8   0   -4.72   24.67   0
 -14  -8   0   -5.05   18.72   0
  14   8   0    1.18   25.23   0
 -14   8   0   12.18   27.03   0
 -14   8   0   -1.46   27.28   0
 -15  -8   0   -3.30   26.73   0
 -15   8   0    7.80   30.33   0
  15   8   0   12.44   28.43   0
 -15   8   0   11.50   30.16   0
  -1   9   0   13.68   16.46   0
   1   9   0    3.95   11.69   0
   1  -9   0    4.89   11.48   0
  -1  -9   0   16.38   15.00   0
   2  -9   0   28.24   11.53   0
  -2  -9   0   25.53   11.47   0
  -2   9   0   19.55   16.35   0
   2   9   0   26.18   11.81   0
   3  -9   0   99.13   17.56   0
  -3   9   0   87.71   12.25   0
  -3  -9   0  107.63   12.03   0
   3   9   0  109.51   17.28   0
   4  -9   0   79.96   15.93   0
  -4  -9   0  122.48   17.52   0
  -4   9   0  102.36   12.21   0
   4   9   0  115.35   16.78   0
  -5   9   0    7.53   15.37   0
   5   9   0   11.05   16.28   0
   5  -9   0   13.02   16.87   0
  -5  -9   0   -5.14   12.38   0
  -6   9   0   96.53   18.25   0
   6   9   0  128.92   16.85   0
  -6  -9   0  129.70   16.73   0
   7   9   0   35.02   17.57   0
  -7   9   0   27.68   19.25   0
  -7  -9   0   28.42   12.47   0
  -8   9   0    0.57   13.96   0
  -8   9   0   12.24   19.29   0
  -8  -9   0   12.01   17.80   0
   8   9   0   10.21   17.26   0
  -9   9   0   27.33   14.98   0
   9   9   0   26.60   18.99   0
  -9   9   0   17.43   18.48   0
  -9  -9   0   30.28   19.25   0
 -10  -9   0   -0.01   18.14   0
  10   9   0   -5.79   19.99   0
 -10   9   0   20.16   21.71   0
 -10   9   0   -2.41   19.70   0
  11   9   0    8.29   14.70   0
 -11   9   0   21.66   24.00   0
 -11   9   0   19.99   21.14   0
 -11  -9   0    9.28   14.53   0
 -12  -9   0   -0.86   20.65   0
 -12   9   0    8.70   24.84   0
  12   9   0    4.97   22.33   0
 -12   9   0   18.43   23.94   0
 -13   9   0   -1.71   18.77   0
 -13  -9   0    5.75   22.99   0
  13   9   0  -17.20   25.25   0
 -13   9   0  -12.60   18.80   0
 -14   9   0   29.41   28.97   0
 -14   9   0    9.66   28.28   0
  14   9   0   26.33   24.90   0
 -14  -9   0    7.01   28.13   0
 -15   9   0   13.45   31.50   0
  15   9   0   25.39   27.57   0
 -15  -9   0   -2.92   32.06   0
 -15   9   0   19.00   28.43   0
   0  10   0  735.42   20.02   0
   0 -10   0  549.44   15.37   0
  -1  10   0   13.61   11.32   0
  -1 -10   0   12.25   16.07   0
   1 -10   0    7.11   11.09   0
   1  10   0    6.81   11.52   0
  -2  10   0    5.49   15.95   0
  -2 -10   0    4.57   11.59   0
   2 -10   0   12.64   15.03   0
   2  10   0   -2.61   16.71   0
  -3 -10   0  359.17   18.50   0
  -3  10   0  271.03   17.56   0
   3 -10   0  229.28   18.93   0
   3  10   0  345.58   18.76   0
  -4  10   0    7.75   17.45   0
  -4 -10   0   10.48   17.03   0
   4  10   0   -3.19   16.56   0
   4 -10   0    2.99   12.18   0
  -5  10   0    1.09   18.26   0
   5  10   0   24.34   17.72   0
   5 -10   0   12.30   18.67   0
  -5 -10   0    7.05   12.32   0
  -6  10   0    1.45   17.36   0
   6  10   0    7.81   17.66   0
  -6 -10   0   17.41   17.40   0
  -7 -10   0   36.48   16.95   0
   7  10   0   34.94   18.56   0
  -7  10   0   14.88   18.77   0
   8  10   0   27.01   17.69   0
  -8 -10   0   22.15   18.52   0
  -8  10   0    0.74   20.11   0
  -8  10   0    5.16   19.80   0
  -9 -10   0   -8.66   19.70   0
  -9  10   0    6.56   14.63   0
  -9  10   0    7.09   15.19   0
   9  10   0    5.60   14.10   0
 -10  10   0   -0.30   20.08   0
 -10 -10   0   -0.72   14.54   0
  10  10   0    9.86   19.49   0
 -10  10   0   -6.85   22.58   0
 -11  10   0   -5.32   22.69   0
 -11 -10   0   11.44   20.60   0
  11  10   0   10.08   22.76   0
 -11  10   0   -1.87   21.76   0
 -12 -10   0    2.63   17.42   0
 -12  10   0    2.42   26.27   0
 -12  10   0   10.55   18.79   0
  12  10   0    5.20   17.48   0
  13  10   0    1.27   24.02   0
 -13  10   0   -4.93   27.76   0
 -13  10   0    6.95   24.50   0
 -13 -10   0   26.54   23.93   0
 -14 -10   0    5.08   21.84   0
 -14  10   0   -3.00   29.87   0
 -14  10   0  -13.61   21.73   0
  14  10   0    4.24   28.62   0
   1  11   0   12.21   16.95   0
   1 -11   0   20.57   16.94   0
  -1  11   0   14.71   17.26   0
  -1 -11   0   11.57   17.42   0
   2  11   0   -2.07   12.45   0
  -2 -11   0   -1.60   12.41   0
  -2  11   0   11.87   18.57   0
   2 -11   0    1.06   18.25   0
   3 -11   0   64.66   18.62   0
   3  11   0   89.75   18.26   0
  -3 -11   0   86.72   17.86   0
  -3  11   0   65.63   18.68   0
  -4  11   0   35.83   18.60   0
   4  11   0   26.66   12.84   0
   4 -11   0   20.30   18.72   0
  -4 -11   0   28.52   12.62   0
   5 -11   0    2.82   18.75   0
  -5 -11   0   32.65   16.23   0
   5  11   0   14.16   12.62   0
  -5  11   0    5.68   18.53   0
  -6  11   0    8.25   18.69   0
  -6 -11   0    1.66   16.58   0
   6  11   0   10.83   12.62   0
  -7  11   0   14.04   13.34   0
   7  11   0   21.52   18.96   0
  -7 -11   0   34.87   17.33   0
  -8 -11   0  -16.41   20.56   0
   8  11   0   -5.20   19.06   0
  -8  11   0   17.96   14.12   0
  -9  11   0    9.52   20.29   0
   9  11   0   28.42   19.48   0
  -9 -11   0  -10.92   21.14   0
  -9  11   0  -30.86   21.40   0
 -10 -11   0   -2.15   19.60   0
  10  11   0   19.86   22.25   0
 -10  11   0   -1.79   22.87   0
 -10  11   0   21.75   16.84   0
  11  11   0  -10.12   22.03   0
 -11  11   0    3.37   25.69   0
 -11  11   0    4.21   26.77   0
 -11 -11   0   -3.71   23.75   0
 -12  11   0   17.04   28.64   0
 -12 -11   0    7.22   26.61   0
  12  11   0   18.10   26.78   0
 -12  11   0   11.59   26.23   0
 -13 -11   0  -12.50   25.87   0
 -13  11   0   16.67   26.24   0
 -13  11   0    1.21   20.96   0
  13  11   0   -2.87   21.11   0
 -14 -11   0   -2.25   30.54   0
 -14  11   0   -5.60   31.73   0
 -14  11   0   11.33   32.02   0
  14  11   0   28.55   27.77   0
   0 -12   0  179.76   19.11   0
   0  12   0  196.13   17.94   0
  -1  12   0   95.08   17.65   0
  -1 -12   0   92.14   13.33   0
   1  12   0  108.20   18.67   0
   1 -12   0   91.62   18.95   0
  -2  12   0   80.53   18.91   0
  -2 -12   0  103.87   18.73   0
   2 -12   0   75.37   19.06   0
   2  12   0   86.71   17.37   0
   3  12   0   40.38   13.41   0
   3 -12   0   45.11   18.64   0
  -3  12   0   47.58   18.78   0
  -3 -12   0   61.78   18.39   0
  -4 -12   0   11.18   18.30   0
   4  12   0    2.53   13.17   0
   4 -12   0    1.64   18.37   0
  -4  12   0   10.74   17.00   0
   5 -12   0    9.39   13.24   0
   5  12   0    2.15   13.53   0
  -5 -12   0   40.16   18.41   0
  -5  12   0   28.73   18.14   0
  -6 -12   0   87.55   13.97   0
  -6  12   0   75.59   19.61   0
   6  12   0   92.29   20.02   0
  -7  12   0    9.87   19.24   0
   7  12   0   32.59   18.61   0
  -7 -12   0   40.91   18.31   0
   8  12   0    8.53   15.43   0
  -8 -12   0    7.33   21.07   0
  -8  12   0  -12.02   20.80   0
  -9 -12   0   18.32   20.62   0
   9  12   0   18.67   16.07   0
  -9  12   0    4.21   22.73   0
  -9  12   0    4.91   22.02   0
 -10  12   0    2.19   24.28   0
 -10 -12   0   -4.56   24.48   0
 -10  12   0  -11.99   24.06   0
  10  12   0  -10.24   22.34   0
 -11 -12   0   -5.67   17.98   0
 -11  12   0   13.47   23.36   0
 -11  12   0    4.91   20.22   0
  11  12   0   16.17   25.86   0
  12  12   0   29.37   25.51   0
 -12  12   0    5.99   21.65   0
 -12 -12   0    6.47   19.52   0
 -12  12   0   29.72   28.73   0
  13  12   0   -3.84   21.21   0
 -13 -12   0   30.02   21.12   0
 -13  12   0   20.26   31.31   0
 -13  12   0    0.59   28.28   0
  -1 -13   0   97.63   18.04   0
   1 -13   0   75.66   17.76   0
   1  13   0   71.59   13.98   0
  -1  13   0   91.10   13.55   0
  -2  13   0   14.47   17.51   0
   2  13   0   33.13   17.33   0
  -2 -13   0   42.37   18.80   0
   2 -13   0   31.01   18.49   0
  -3 -13   0   49.69   18.49   0
  -3  13   0   29.26   18.84   0
   3 -13   0   16.44   17.24   0
   3  13   0   11.08   19.00   0
  -4 -13   0  -13.58   19.13   0
  -4  13   0   18.40   19.31   0
   4  13   0   -3.99   19.26   0
   4 -13   0    5.22   19.42   0
  -5 -13   0  116.17   20.25   0
   5  13   0  104.04   15.28   0
  -5  13   0  102.68   19.72   0
   5 -13   0   83.42   14.77   0
  -6 -13   0  -19.64   20.97   0
   6 -13   0   -5.28   15.13   0
   6  13   0    2.07   21.31   0
  -6  13   0   -4.39   19.87   0
  -7 -13   0   85.10   21.99   0
   7  13   0   81.12   22.64   0
  -7  13   0   66.12   21.48   0
  -8  13   0   17.98   22.18   0
   8  13   0   11.56   22.16   0
  -8 -13   0   17.72   15.73   0
   9  13   0    6.95   24.14   0
  -9  13   0   -8.46   25.12   0
  -9  13   0   17.94   21.84   0
  -9 -13   0    9.48   20.97   0
 -10  13   0   25.56   19.91   0
  10  13   0   25.18   22.91   0
 -10  13   0   20.71   25.89   0
 -10 -13   0   21.40   18.25   0
  11  13   0   29.05   27.69   0
 -11  13   0   85.65   25.87   0
 -11 -13   0   53.47   27.14   0
 -11  13   0   47.32   26.89   0
 -12  13   0   16.05   30.10   0
 -12 -13   0   -8.31   29.13   0
  12  13   0  -15.00   21.04   0
 -12  13   0   -5.63   28.49   0
   0  14   0   38.46   18.15   0
   0 -14   0   18.30   18.92   0
   1  14   0   16.91   19.44   0
  -1  14   0   14.46   19.05   0
   1 -14   0   24.93   18.90   0
  -1 -14   0   31.46   19.19   0
  -2  14   0   14.83   18.26   0
   2  14   0   10.69   14.26   0
  -2 -14   0    6.37   18.04   0
   2 -14   0   -9.34   19.31   0
  -3  14   0   36.17   20.20   0
  -3 -14   0   37.45   20.37   0
   3  14   0   63.83   20.77   0
   3 -14   0   30.72   18.77   0
   4  14   0   -9.81   14.93   0
  -4 -14   0    8.22   20.56   0
   4 -14   0    2.64   14.49   0
  -4  14   0    4.91   20.46   0
  -5 -14   0   24.38   19.06   0
  -5  14   0   14.78   21.29   0
   5 -14   0    7.81   20.02   0
   5  14   0   28.84   21.60   0
   6 -14   0   -2.01   20.53   0
   6  14   0    7.88   22.24   0
  -6  14   0   17.21   22.26   0
  -6 -14   0  -12.57   22.38   0
  -7 -14   0   19.61   20.47   0
  -7  14   0    2.90   21.35   0
   7  14   0   18.44   23.39   0
   8  14   0    5.63   24.37   0
  -8 -14   0   11.51   23.75   0
  -8  14   0   -6.54   24.12   0
   9  14   0    0.82   18.13   0
  -9  14   0   17.47   23.60   0
  -9 -14   0   21.71   22.19   0
  -9  14   0   24.85   22.85   0
 -10  14   0   -1.34   29.59   0
 -10  14   0  -15.23   28.11   0
 -10 -14   0  -12.44   26.14   0
  10  14   0    3.61   26.58   0
  11  14   0   12.04   26.29   0
 -11  14   0   22.77   26.51   0
 -11  14   0    9.42   31.93   0
 -11 -14   0    7.45   24.83   0
  -1 -15   0   28.59   21.00   0
  -1  15   0   18.94   20.92   0
   1 -15   0    8.69   14.85   0
   1  15   0   22.92   15.06   0
   2  15   0    1.52   21.72   0
  -2  15   0   19.21   21.53   0
   2 -15   0   18.23   19.70   0
  -2 -15   0   10.61   19.51   0
  -3 -15   0  -14.90   19.62   0
   3 -15   0  -18.68   20.20   0
  -3  15   0  -11.63   21.96   0
   3  15   0    6.69   21.94   0
   4  15   0   43.29   22.67   0
  -4  15   0   58.05   22.37   0
   4 -15   0   49.94   22.69   0
  -4 -15   0   38.38   22.78   0
   5 -15   0    2.22   22.92   0
   5  15   0   10.25   20.74   0
  -5  15   0   12.93   16.94   0
  -5 -15   0   17.19   16.13   0
  -6 -15   0   16.78   21.05   0
   6  15   0   -0.24   21.20   0
  -6  15   0    0.34   21.18   0
   6 -15   0   13.24   17.47   0
  -7 -15   0   12.47   17.32   0
   7  15   0   19.78   24.79   0
  -7  15   0   25.02   24.85   0
  -8 -15   0   26.07   25.35   0
  -8  15   0   30.55   24.13   0
   8  15   0   15.40   25.72   0
  -9 -15   0    7.15   26.42   0
   9  15   0    9.00   19.27   0
  -9  15   0   -6.29   27.77   0
  -9  15   0    1.55   25.86   0
 -10  15   0    9.24   22.96   0
  10  15   0   -9.28   30.30   0
 -10 -15   0    0.33   25.97   0
 -10  15   0   27.66   30.53   0
   0  16   0    9.25   23.60   0
   0 -16   0   -1.04   16.70   0
  -1 -16   0   -4.61   21.32   0
   1  16   0   -0.78   23.62   0
   1 -16   0    7.72   23.62   0
  -1  16   0    6.06   23.74   0
   2  16   0   32.06   23.98   0
  -2 -16   0   16.10   23.82   0
   2 -16   0   -0.08   21.19   0
  -2  16   0    8.44   21.43   0
  -3  16   0   -3.03   21.53   0
  -3 -16   0    3.50   21.64   0
   3 -16   0    2.89   21.84   0
   3  16   0   -2.92   24.38   0
  -4  16   0    3.12   24.09   0
   4  16   0   11.78   25.49   0
  -4 -16   0  -19.02   22.51   0
   4 -16   0   15.95   24.23   0
   5  16   0   12.24   25.43   0
  -5 -16   0   10.37   18.83   0
   5 -16   0   18.13   23.23   0
  -5  16   0   30.91   22.29   0
   6  16   0   19.77   24.25   0
  -6  16   0    6.85   24.22   0
  -6 -16   0   16.74   18.99   0
  -7  16   0    1.25   27.02   0
   7  16   0   12.32   20.11   0
  -7 -16   0    3.89   24.12   0
   8  16   0   26.38   28.53   0
  -8  16   0    8.57   29.04   0
  -8 -16   0   17.20   25.07   0
   1 -17   0   14.54   25.31   0
  -1  17   0  -11.85   22.82   0
   1  17   0   -4.44   25.22   0
  -1 -17   0   10.93   18.31   0
   2 -17   0   11.57   25.60   0
  -2  17   0    4.85   22.97   0
  -2 -17   0   19.81   23.16   0
   2  17   0    2.16   23.70   0
   3  17   0    1.40   23.10   0
   3 -17   0   -5.27   19.18   0
  -3  17   0   -1.42   23.18   0
  -3 -17   0   18.17   25.86   0
   4 -17   0  -11.15   26.96   0
  -4 -17   0  -12.49   18.81   0
  -4  17   0   -2.35   26.55   0
   4  17   0   12.99   26.31   0
   5 -17   0    7.04   25.25   0
   5  17   0   15.44   24.88   0
  -5  17   0    3.21   27.42   0
  -5 -17   0  -15.17   23.99   0
   6  17   0    4.83   20.78   0
  -6 -17   0   11.48   20.60   0
  -6  17   0    0.46   29.12   0
   0  18   0   -1.68   28.40   0
   0 -18   0    5.56   20.56   0
   1  18   0   13.27   25.34   0
  -1 -18   0    7.93   25.36   0
   1 -18   0   13.91   25.94   0
  -1  18   0   20.04   25.13   0
   2 -18   0   14.62   25.81   0
   2  18   0   18.15   28.33   0
  -2 -18   0   19.47   27.72   0
  -2  18   0   12.70   28.83   0
   3  18   0   -3.30   25.76   0
   3 -18   0    6.46   29.33   0
  -3 -18   0  -10.60   20.28   0
  -3  18   0   -7.63   28.91   0
  -4 -18   0    9.97   26.44   0
   4  18   0   16.72   27.12   0
   4 -18   0   16.27   30.59   0
 -17   0   1    5.92   31.33   0
 -15   0   1   25.04   18.76   0
  15   0  -1   12.78   21.37   0
 -13   0   1   20.25   21.73   0
  13   0  -1   20.54   14.38   0
  11   0  -1   48.03   13.44   0
 -11   0   1   56.16   22.38   0
   9   0  -1   92.29   13.63   0
  -9   0   1  128.47   21.59   0
   7   0  -1  -13.41   19.82   0
  -7   0   1   -5.05   22.44   0
  -5   0   1  263.29   17.76   0
   5   0  -1  370.31   22.43   0
  -3   0   1  613.79   23.84   0
   3   0  -1  795.02   30.11   0
   3   0   1 3789.73   46.09   0
  -3   0  -1 3960.39   46.97   0
  -5   0  -1  285.97   22.25   0
   5   0   1  217.38   15.46   0
   7   0   1  447.32   21.74   0
  -7   0  -1  504.49   23.65   0
   9   0   1    6.80   18.65   0
  -9   0  -1    3.18   19.91   0
  11   0   1  186.98   20.31   0
 -11   0  -1  201.54   23.88   0
  13   0   1  143.62   20.06   0
 -13   0  -1  164.08   25.53   0
 -15   0  -1    2.29   20.25   0
  15   0   1    6.15   17.46   0
  17   0   1  -14.26   25.70   0
 -17   0  -1  -19.73   32.66   0
 -17  -1   1   23.89   32.46   0
  17   1  -1   -4.48   25.69   0
 -17   1   1  -13.48   23.77   0
  16   1  -1   34.40   24.67   0
 -16  -1   1   45.41   27.72   0
 -16   1   1   41.41   20.63   0
  15   1  -1   10.58   16.32   0
 -15   1   1   29.86   24.35   0
 -15  -1   1   10.26   18.81   0
 -14   1   1    0.52   23.48   0
  14   1  -1    1.97   15.21   0
 -14  -1   1   11.19   24.99   0
  13  -1  -1   68.22   18.61   0
 -13   1   1  126.24   22.30   0
 -13  -1   1   89.01   17.45   0
  13   1  -1   94.31   19.45   0
 -12   1   1   80.85   22.60   0
 -12  -1   1   63.56   23.05   0
  12   1  -1   56.65   20.31   0
  12  -1  -1   76.28   19.74   0
  11   1  -1  203.96   21.09   0
  11  -1  -1  258.02   19.75   0
 -11  -1   1  228.59   17.61   0
 -11   1   1  266.34   21.81   0
 -10   1   1   10.13   15.02   0
  10  -1  -1    1.87   18.10   0
  10   1  -1    3.96   19.12   0
 -10  -1   1    6.75   21.38   0
  -9   1   1   20.57   20.29   0
   9   1  -1   -4.11   17.54   0
  -9  -1   1   12.46   13.34   0
   9  -1  -1   16.33   17.86   0
  -8  -1   1   47.81   19.67   0
  -8   1   1   60.24   20.14   0
   8  -1  -1   33.44   13.18   0
   8   1  -1   54.00   19.17   0
  -7   1   1   32.28   15.46   0
  -7  -1   1   20.59   20.64   0
   7  -1  -1   42.42   19.51   0
   7   1  -1   32.63   18.86   0
   6  -1  -1  715.09   25.00   0
  -6  -1   1  607.71   24.11   0
   6   1  -1  645.34   23.31   0
  -6   1   1  720.26   26.59   0
   5  -1  -1  841.07   25.97   0
  -5  -1   1  637.56   19.62   0
   5   1  -1  662.24   22.73   0
  -5   1   1  837.67   26.93   0
   4   1  -1 1009.82   25.77   0
   4  -1  -1  990.98   28.67   0
  -4  -1   1  999.30   26.62   0
  -4   1   1 1026.59   30.19   0
  -3  -1   1 1806.93   31.38   0
  -3   1   1 2138.71   38.99   0
   3   1  -1 2025.63   32.41   0
   2   1  -1 1028.21   31.36   0
  -2  -1   1 1027.20   31.48   0
  -1   1  -1 4729.38   86.08   0
  -1  -1  -1 5331.38   63.74   0
   1   1   1 4595.26   59.08   0
  -2   1  -1 2823.20   52.90   0
   2   1   1 2037.74   34.21   0
  -2  -1  -1 3135.97   44.11   0
   2  -1   1 2736.93   51.45   0
  -3   1  -1  344.14   26.77   0
   3   1   1  286.65   21.64   0
  -3  -1  -1  188.41   15.90   0
   3  -1   1  310.87   25.26   0
   4   1   1  203.25   15.83   0
  -4   1  -1  261.14   23.39   0
  -4  -1  -1  274.83   20.05   0
   4  -1   1  199.14   16.54   0
  -5  -1  -1   19.44   18.72   0
   5   1   1    7.42   18.15   0
   5  -1   1    7.62   20.67   0
  -5   1  -1    9.10   15.94   0
  -6   1  -1 1348.71   31.67   0
   6   1   1 1067.03   26.42   0
  -6  -1  -1  773.73   20.15   0
   6  -1   1  854.52   24.14   0
  -7   1  -1  -12.94   21.91   0
   7  -1   1    2.58   13.33   0
  -7  -1  -1   -2.20   13.15   0
   7   1   1   -0.44   17.55   0
  -8  -1  -1  104.99   18.63   0
   8  -1   1   91.92   13.53   0
   8   1   1   91.71   17.46   0
  -8   1  -1  112.85   21.96   0
  -9  -1  -1  137.27   15.33   0
   9   1   1  147.54   18.49   0
   9  -1   1  191.62   19.41   0
  -9   1  -1  200.07   23.55   0
  10  -1   1   23.08   18.90   0
 -10  -1  -1   36.09   14.65   0
  10   1   1   17.05   18.63   0
 -10   1  -1   43.80   22.69   0
  11   1   1    0.11   13.72   0
  11  -1   1    8.90   17.81   0
 -11  -1  -1   22.62   14.82   0
 -11   1  -1   19.68   22.71   0
 -12  -1  -1   45.08   16.84   0
  12  -1   1   21.54   19.64   0
  12   1   1   29.30   20.06   0
 -12   1  -1   50.11   23.46   0
 -13   1  -1  -11.36   23.18   0
  13  -1   1   15.60   19.85   0
  13   1   1   10.33   21.52   0
 -13  -1  -1   12.33   23.15   0
  14  -1   1   28.19   21.67   0
 -14   1  -1   16.13   18.27   0
  14   1   1   27.14   22.98   0
 -14  -1  -1   26.53   27.09   0
 -15  -1  -1  -11.20   21.57   0
  15  -1   1    8.20   25.00   0
 -15   1  -1   15.23   20.25   0
  15   1   1   13.92   25.03   0
  16   1   1   27.64   24.52   0
 -16   1  -1    5.64   26.29   0
 -16  -1  -1   23.65   32.78   0
 -17   1  -1   13.31   29.02   0
  17   1   1   -8.11   26.35   0
 -17  -1  -1   -1.52   24.50   0
 -17  -2   1  -23.74   33.90   0
  17   2  -1   -0.21   21.33   0
 -17   2   1   16.02   30.70   0
  16   2  -1    3.58   19.24   0
 -16  -2   1    7.04   27.14   0
 -16   2   1   -8.92   20.77   0
  15   2  -1   17.63   16.10   0
 -15   2   1   12.80   23.82   0
 -15  -2   1   11.23   27.12   0
  14   2  -1  -25.96   20.56   0
 -14   2   1    6.45   23.61   0
 -14  -2   1   -4.60   17.67   0
 -13  -2   1   13.56   23.47   0
  13   2  -1    3.30   20.59   0
 -13   2   1    2.71   21.51   0
 -12  -2   1   30.54   21.77   0
 -12   2   1   13.77   21.07   0
  12   2  -1   15.97   19.48   0
  11   2  -1   -1.60   19.81   0
 -11   2   1    5.84   14.54   0
 -11  -2   1   13.05   21.06   0
 -10   2   1   51.72   19.70   0
 -10  -2   1   28.61   20.71   0
  10   2  -1   32.91   13.60   0
   9   2  -1   15.57   17.04   0
  -9   2   1   34.04   19.66   0
  -9  -2   1   37.16   18.25   0
   8   2  -1   22.47   12.50   0
  -8  -2   1    9.50   13.31   0
  -8   2   1    9.26   13.56   0
   7   2  -1 1337.59   26.77   0
  -7  -2   1 1299.12   27.74   0
  -7   2   1 1564.81   29.26   0
  -6   2   1  356.59   23.54   0
  -6  -2   1  263.36   21.20   0
   6   2  -1  282.55   20.72   0
  -5   2   1  950.65   22.57   0
  -5  -2   1 1098.08   25.49   0
   5   2  -1 1094.11   25.48   0
  -4   2   1  688.75   25.99   0
   4   2  -1  529.94   18.72   0
  -4  -2   1  620.93   23.79   0
  -3   2   1 1392.79   29.50   0
   3   2  -1 1292.42   25.61   0
  -3  -2   1 1243.92   25.17   0
  -2  -2   1   24.04   19.19   0
   2   2  -1   24.69   19.62   0
   2  -2  -1   32.44   18.84   0
  -2   2   1   18.89   18.60   0
  -1   2   1  798.04   26.68   0
   1   2  -1  440.91   21.27   0
   1  -2  -1  695.64   25.72   0
   0  -2  -1 5178.94   56.24   0
   0   2  -1 3622.60   58.66   0
   0   2   1 4311.07   50.87   0
  -1  -2  -1  294.56   17.06   0
  -1   2  -1  372.89   24.68   0
   1   2   1  383.47   22.45   0
  -2   2  -1  595.23   26.77   0
  -2  -2  -1  463.81   18.65   0
   2   2   1  588.61   24.26   0
  -3   2  -1  119.91   16.88   0
  -3  -2  -1   73.38   13.74   0
   3   2   1  104.08   18.66   0
  -4  -2  -1   41.38   19.11   0
  -4   2  -1   49.16   15.55   0
   4   2   1   45.91   18.78   0
   4  -2   1   42.09   14.14   0
  -5   2  -1    0.19   16.03   0
   5   2   1   12.84   17.64   0
   5  -2   1   15.25   20.38   0
  -5  -2  -1   12.31   12.76   0
  -6  -2  -1  152.84   20.37   0
   6  -2   1  136.25   20.74   0
   6   2   1  130.46   20.18   0
  -6   2  -1  152.01   17.17   0
   7  -2   1  309.58   20.87   0
  -7  -2  -1  415.82   20.85   0
  -7   2  -1  470.99   23.85   0
   7   2   1  286.57   21.04   0
   8   2   1  162.71   13.69   0
  -8   2  -1  218.13   16.98   0
   8  -2   1  208.75   19.27   0
  -8  -2  -1  181.88   14.25   0
  -9   2  -1  203.73   23.01   0
  -9  -2  -1  113.98   14.76   0
   9   2   1  123.15   18.58   0
   9  -2   1  158.82   19.04   0
  10  -2   1   51.44   13.85   0
 -10   2  -1   55.22   21.31   0
 -10  -2  -1   17.76   20.12   0
  10   2   1   19.47   17.15   0
 -11  -2  -1   19.47   14.31   0
  11   2   1   26.54   12.88   0
 -11   2  -1   26.01   21.79   0
  11  -2   1    7.93   13.37   0
 -12  -2  -1  138.86   16.30   0
 -12   2  -1  181.74   22.99   0
  12  -2   1  156.85   18.79   0
  12   2   1  149.46   20.26   0
  13   2   1  146.73   16.30   0
 -13  -2  -1  162.48   18.76   0
 -13   2  -1  179.38   23.38   0
 -14   2  -1   17.16   17.88   0
 -14  -2  -1    6.94   18.39   0
  14   2   1   -2.70   21.20   0
 -15   2  -1   15.60   19.40   0
 -15  -2  -1   11.35   27.05   0
  15   2   1    3.31   25.87   0
  16   2   1   21.25   25.40   0
 -16  -2  -1   26.13   32.96   0
 -16   2  -1   -0.99   26.56   0
 -17  -2  -1   -0.48   31.64   0
 -17   2  -1   32.58   28.26   0
  17   2   1   -7.73   21.84   0
 -17  -3   1   10.55   34.54   0
 -17   3   1  -20.75   22.70   0
  17   3  -1   17.90   29.86   0
 -16  -3   1  -11.46   21.66   0
 -16   3   1  -11.31   28.86   0
  16   3  -1    1.97   24.13   0
 -15  -3   1   29.07   26.93   0
  15   3  -1   16.25   16.65   0
 -15   3   1   16.42   18.76   0
  14   3  -1  -34.16   20.72   0
 -14  -3   1   -4.47   25.73   0
 -14   3   1    8.72   24.30   0
 -13  -3   1  -11.92   23.87   0
 -13   3   1    1.10   15.78   0
  13   3  -1   -2.68   21.37   0
  12   3  -1  111.04   14.44   0
 -12   3   1   96.51   15.38   0
 -12  -3   1  139.47   21.91   0
 -11   3   1   -1.52   18.83   0
 -11  -3   1    2.11   14.35   0
  11   3  -1   -8.03   18.58   0
  10   3  -1   13.87   13.33   0
 -10  -3   1    7.74   19.89   0
 -10   3   1    2.77   13.79   0
  -9  -3   1   44.93   13.15   0
   9   3  -1   32.56   12.48   0
  -9   3   1   71.60   18.94   0
   8   3  -1   -0.94   12.25   0
  -8   3   1    5.73   12.73   0
  -8  -3   1    4.13   12.78   0
  -7  -3   1  257.17   20.40   0
   7   3  -1  283.16   19.74   0
  -7   3   1  343.72   22.03   0
  -6  -3   1   79.30   19.18   0
  -6   3   1   98.56   20.69   0
   6   3  -1   57.04   13.77   0
  -5   3   1   71.96   19.75   0
   5   3  -1   58.78   18.86   0
  -5  -3   1   54.40   18.71   0
  -5   3   1   71.79   20.39   0
   4   3  -1 1479.08   27.26   0
  -4   3   1 1237.56   26.08   0
  -4  -3   1 1242.34   25.52   0
   3  -3  -1  157.16   18.46   0
  -3   3   1  172.25   18.33   0
   3   3  -1  117.95   13.52   0
  -3  -3   1  189.74   18.73   0
  -2   3   1 1953.94   28.77   0
   2   3  -1 1504.86   27.45   0
   2  -3  -1 2402.91   34.39   0
  -2  -3   1 1454.09   26.84   0
   1  -3  -1  968.90   26.54   0
   1   3  -1  781.30   26.71   0
  -1   3   1 1011.94   26.89   0
   0   3  -1    7.19   13.16   0
   0   3   1    7.93   18.41   0
   0  -3  -1   10.90   18.24   0
   1   3   1   40.55   18.45   0
  -1  -3  -1   31.09   18.39   0
  -1   3  -1   32.42   18.53   0
   2   3   1 1692.62   26.30   0
  -2   3  -1 2184.43   35.69   0
  -2  -3  -1 1708.15   26.65   0
  -3   3  -1  865.00   24.72   0
   3   3   1  863.92   24.83   0
  -3  -3  -1  929.35   25.69   0
  -4  -3  -1  520.55   17.10   0
   4   3   1  504.02   17.19   0
  -4   3  -1  682.38   25.67   0
   5   3   1  444.37   16.00   0
  -5   3  -1  654.01   25.57   0
  -5  -3  -1  435.81   15.88   0
   6   3   1    5.10   18.13   0
  -6   3  -1   19.84   14.02   0
  -6  -3  -1   13.32   18.35   0
  -7   3  -1    0.53   18.06   0
   7   3   1    7.28   12.14   0
  -7  -3  -1   17.01   17.45   0
  -8  -3  -1   38.89   16.86   0
  -8   3  -1   34.94   19.55   0
   8   3   1   29.24   16.18   0
  -9  -3  -1   22.48   17.87   0
   9   3   1   34.86   17.62   0
  -9   3  -1   49.33   15.25   0
  10   3   1   -2.65   12.65   0
 -10   3  -1   -6.15   15.46   0
 -10  -3  -1    0.75   17.47   0
 -11   3  -1   15.41   20.96   0
  11   3   1   10.93   13.24   0
 -11  -3  -1    3.03   20.11   0
 -12  -3  -1   99.87   15.95   0
 -12   3  -1  124.77   21.54   0
  12   3   1   78.25   14.77   0
  13   3   1   56.18   21.41   0
 -13  -3  -1   16.28   23.91   0
 -13   3  -1   85.43   24.14   0
  14   3   1    3.15   17.03   0
 -14   3  -1   -9.61   17.59   0
 -14  -3  -1   12.75   25.00   0
  15   3   1    7.32   26.09   0
 -15   3  -1    7.57   27.42   0
 -15  -3  -1  -12.20   30.20   0
 -16  -3  -1   16.29   34.78   0
  16   3   1   11.43   21.52   0
 -16   3  -1  -17.49   28.94   0
 -17  -3  -1    8.00   33.79   0
 -17   3  -1   -6.76   29.25   0
  17   3   1   10.56   31.64   0
 -17  -4   1   19.40   37.19   0
 -17   4   1  -15.76   31.59   0
 -17   4   1    4.75   31.27   0
  17   4  -1   23.91   23.16   0
  16   4  -1   -3.04   28.51   0
 -16   4   1    0.27   28.46   0
 -16   4   1    9.66   19.93   0
 -16  -4   1   21.94   30.17   0
  15   4  -1   25.32   22.47   0
 -15   4   1    9.18   27.01   0
 -15  -4   1   25.50   25.67   0
 -15   4   1   15.88   27.87   0
 -14  -4   1   21.98   22.57   0
  14   4  -1    9.60   20.93   0
 -14   4   1   20.69   24.34   0
 -14   4   1    1.64   16.93   0
 -13  -4   1    3.97   22.50   0
 -13   4   1   -7.93   20.83   0
  13   4  -1    3.95   20.63   0
  12   4  -1   18.31   18.73   0
 -12   4   1   -4.45   19.49   0
 -12  -4   1   -0.69   19.12   0
 -11  -4   1   60.69   20.01   0
  11   4  -1   79.20   13.48   0
 -11   4   1  102.12   20.25   0
  10   4  -1   -7.05   12.63   0
 -10  -4   1   13.82   17.66   0
 -10   4   1   -8.59   18.16   0
  -9   4   1  -10.88   13.05   0
  -9   4   1    5.05   18.82   0
  -9  -4   1   -5.27   18.07   0
   9   4  -1   -0.76   12.99   0
  -8   4   1  195.54   15.95   0
  -8  -4   1  226.95   14.16   0
   8   4  -1  198.71   19.25   0
  -8   4   1  263.42   21.26   0
  -7  -4   1  178.36   13.68   0
  -7   4   1  190.08   19.70   0
  -7   4   1  113.49   14.47   0
   7   4  -1  203.03   18.80   0
  -6  -4   1   64.42   17.52   0
   6   4  -1   62.50   17.85   0
  -6   4   1   70.66   18.59   0
  -6   4   1   75.44   13.71   0
   5   4  -1   79.71   13.35   0
  -5  -4   1   65.91   18.53   0
  -5   4   1   83.37   18.92   0
  -4  -4   1 1132.49   21.64   0
   4   4  -1 1485.84   27.41   0
  -4   4   1 1212.63   21.97   0
  -3   4   1  152.78   17.49   0
  -3  -4   1  152.26   18.21   0
   3  -4  -1  133.07   18.66   0
   3   4  -1  164.62   18.42   0
   2  -4  -1  125.32   16.99   0
  -2   4   1   96.81   16.94   0
   2   4  -1   62.97   12.47   0
  -2  -4   1   64.60   12.27   0
   1  -4  -1   64.85   12.48   0
  -1  -4   1   46.88   12.16   0
  -1   4   1   73.41   17.07   0
   1   4  -1   80.00   17.47   0
   0   4  -1  223.84   19.13   0
   0  -4  -1  231.64   14.40   0
   0   4   1  217.12   14.52   0
   1   4   1  249.54   18.77   0
  -1   4  -1  216.61   18.95   0
  -1  -4  -1  209.47   18.57   0
  -2  -4  -1  767.36   19.17   0
   2  -4   1  996.49   25.24   0
  -2   4  -1 1031.52   25.53   0
   2   4   1  943.54   24.39   0
   3   4   1   77.93   12.76   0
  -3  -4  -1   68.09   12.78   0
  -3   4  -1   56.25   11.74   0
   4   4   1  701.86   21.50   0
  -4  -4  -1  596.21   21.52   0
  -4   4  -1  587.44   22.61   0
  -4   4  -1  571.71   18.27   0
  -5  -4  -1   18.19   13.02   0
  -5   4  -1   15.14   17.62   0
  -5   4  -1   12.82   18.92   0
   5   4   1   17.19   18.09   0
   6   4   1  208.41   19.21   0
  -6   4  -1  211.89   18.82   0
  -6  -4  -1  235.13   18.58   0
  -6   4  -1  268.05   20.71   0
  -7  -4  -1   -2.30   17.37   0
  -7   4  -1    7.20   19.52   0
   7   4   1   -1.52   17.40   0
   8   4   1   63.12   12.28   0
  -8  -4  -1   89.65   12.43   0
  -8   4  -1  105.95   14.22   0
  -9  -4  -1   15.59   17.38   0
   9   4   1   13.99   17.32   0
  -9   4  -1   29.29   19.74   0
  10   4   1   68.03   18.86   0
 -10  -4  -1   52.72   18.23   0
 -10   4  -1   90.43   15.14   0
 -11   4  -1   51.81   15.09   0
  11   4   1   64.68   18.69   0
 -11  -4  -1   43.03   19.93   0
  12   4   1   51.54   19.32   0
 -12   4  -1   27.94   21.38   0
 -12  -4  -1   25.14   15.11   0
 -13  -4  -1   23.28   20.72   0
 -13   4  -1  -16.37   24.76   0
  13   4   1   25.64   20.48   0
  14   4   1   68.57   21.26   0
 -14   4  -1   95.63   23.26   0
 -14  -4  -1   66.58   18.18   0
  15   4   1   43.36   19.54   0
 -15   4  -1   62.72   26.80   0
 -15  -4  -1   72.15   29.05   0
  16   4   1    8.85   30.20   0
 -16   4  -1    8.74   21.09   0
 -16  -4  -1   11.51   34.06   0
 -16   4  -1   22.52   26.97   0
 -17   5   1   11.85   32.79   0
 -17  -5   1   31.77   37.43   0
 -16   5   1    2.98   29.39   0
  16   5  -1   29.13   28.73   0
 -16  -5   1   14.90   32.52   0
 -16   5   1   13.89   26.54   0
 -15  -5   1    9.88   27.13   0
 -15   5   1  -13.47   26.97   0
  15   5  -1   27.31   23.13   0
 -15   5   1   16.54   24.79   0
 -14  -5   1   11.77   22.17   0
  14   5  -1    9.33   20.72   0
 -14   5   1   -6.33   18.02   0
 -14   5   1   10.51   17.72   0
 -13   5   1   -9.10   23.59   0
  13   5  -1    1.57   20.71   0
 -13   5   1    5.48   16.66   0
 -13  -5   1    4.70   22.13   0
  12   5  -1   -6.26   18.25   0
 -12   5   1    9.89   20.99   0
 -12  -5   1    6.68   14.81   0
 -12   5   1    7.07   21.37   0
 -11  -5   1   68.73   18.86   0
 -11   5   1  120.95   20.50   0
  11   5  -1   85.17   18.73   0
 -11   5   1   71.44   14.49   0
 -10   5   1   71.02   19.54   0
  10   5  -1   33.87   18.22   0
 -10  -5   1   47.88   13.34   0
 -10   5   1   72.63   20.16   0
  -9  -5   1   17.14   18.32   0
   9   5  -1   25.47   18.18   0
  -9   5   1    1.00   19.73   0
  -9   5   1   41.54   19.51   0
  -8   5   1   18.14   13.20   0
  -8  -5   1   37.41   17.63   0
   8   5  -1   29.41   17.59   0
  -8   5   1   26.19   13.59   0
   7   5  -1   -3.23   16.44   0
  -7  -5   1   11.62   11.38   0
  -7   5   1   21.99   12.75   0
  -7   5   1    8.44   17.34   0
  -6   5   1   37.25   16.70   0
  -6  -5   1   23.00   17.37   0
  -6   5   1   38.61   16.85   0
   6   5  -1   34.93   17.45   0
  -5   5   1  405.82   16.51   0
   5   5  -1  560.34   21.24   0
  -5  -5   1  519.54   16.06   0
  -4  -5   1   39.84   17.70   0
   4   5  -1   50.98   17.84   0
   4  -5  -1   30.31   13.06   0
  -4   5   1   47.75   18.11   0
   3   5  -1  111.14   18.63   0
  -3   5   1   95.21   17.22   0
   3  -5  -1   95.56   13.47   0
  -3  -5   1  105.59   18.21   0
   2   5  -1   32.45   17.27   0
  -2   5   1   23.56   17.21   0
   2  -5  -1   24.16   12.12   0
  -2  -5   1   31.62   17.01   0
  -1   5   1  168.78   18.27   0
   1   5  -1  143.66   16.73   0
   1  -5  -1  150.38   13.47   0
  -1  -5   1  145.97   16.73   0
   0  -5  -1  207.45   18.98   0
   0  -5   1  109.61   12.75   0
   0   5  -1  153.04   17.09   0
   0   5   1  203.75   18.09   0
   1   5   1  221.70   17.63   0
  -1   5  -1  158.14   16.95   0
  -1  -5  -1  189.10   18.26   0
   1  -5   1  179.22   17.27   0
  -2   5  -1   78.52   11.80   0
  -2  -5  -1  134.25   17.93   0
   2  -5   1  135.92   16.37   0
   2   5   1  179.71   17.84   0
   3  -5   1   11.98   17.35   0
  -3   5  -1   13.99   17.34   0
  -3  -5  -1    7.94   15.99   0
   3   5   1    6.81   17.11   0
  -4  -5  -1    6.22   12.54   0
   4   5   1   -2.61   17.70   0
  -4   5  -1    1.34   11.65   0
  -5   5  -1    2.28   16.37   0
  -5   5  -1    6.27   16.37   0
  -5  -5  -1   -3.54   11.86   0
   5   5   1    2.72   17.24   0
   6   5   1   13.93   16.94   0
  -6   5  -1   22.55   18.80   0
  -6  -5  -1   26.08   16.96   0
  -6   5  -1   20.32   12.53   0
  -7   5  -1  116.64   20.25   0
   7   5   1   76.64   16.91   0
  -7   5  -1   58.40   13.91   0
  -7  -5  -1   84.36   12.30   0
   8   5   1   16.57   16.07   0
  -8  -5  -1   21.70   15.86   0
  -8   5  -1   25.73   13.73   0
  -8   5  -1   33.52   18.88   0
  -9  -5  -1    1.53   13.36   0
  -9   5  -1   15.92   19.50   0
  -9   5  -1   12.17   19.35   0
   9   5   1   -1.62   18.61   0
  10   5   1   98.62   13.97   0
 -10   5  -1  172.81   20.14   0
 -10   5  -1  124.08   14.76   0
 -10  -5  -1   98.37   18.37   0
  11   5   1   26.06   18.79   0
 -11  -5  -1   41.58   18.16   0
 -11   5  -1   49.22   21.80   0
 -11   5  -1   65.81   21.31   0
 -12  -5  -1    1.84   19.25   0
 -12   5  -1   15.62   22.47   0
 -12   5  -1   10.49   21.49   0
  12   5   1   -6.49   19.19   0
  13   5   1    6.34   19.09   0
 -13   5  -1    8.99   23.98   0
 -13   5  -1   20.48   21.69   0
 -13  -5  -1   21.42   15.80   0
 -14   5  -1    4.20   25.86   0
 -14   5  -1  -22.02   23.06   0
 -14  -5  -1  -14.67   24.74   0
  14   5   1   -4.34   22.07   0
  15   5   1   14.20   26.01   0
 -15  -5  -1   -4.19   20.36   0
 -15   5  -1   10.52   24.12   0
 -15   5  -1   -3.50   24.79   0
  16   5   1   -1.64   28.18   0
 -16  -5  -1  -20.04   33.39   0
 -16   5  -1  -22.26   30.57   0
 -16   5  -1    8.68   27.28   0
 -16   6   1   18.93   30.31   0
  16   6  -1   -7.34   27.75   0
 -16   6   1   -1.63   26.72   0
 -16  -6   1   -7.46   32.87   0
 -15   6   1   32.23   27.47   0
  15   6  -1   33.43   26.37   0
 -15   6   1   13.41   26.65   0
 -15  -6   1   21.51   19.70   0
 -14   6   1   13.09   25.86   0
  14   6  -1   -9.12   21.07   0
 -14  -6   1  -11.07   24.17   0
 -14   6   1   -4.47   18.55   0
 -13   6   1   -3.61   16.73   0
 -13   6   1  -12.79   23.48   0
  13   6  -1   12.53   15.36   0
 -13  -6   1   17.22   20.84   0
 -12   6   1   10.39   16.04   0
 -12  -6   1   18.84   14.89   0
 -12   6   1   31.88   20.35   0
  12   6  -1   -0.55   14.16   0
 -11   6   1   15.75   20.23   0
 -11  -6   1   -6.78   18.00   0
 -11   6   1   -1.09   20.00   0
  11   6  -1    0.96   13.15   0
  10   6  -1  106.88   19.76   0
 -10   6   1  144.52   20.52   0
 -10   6   1  157.84   21.11   0
 -10  -6   1  101.93   19.74   0
   9   6  -1    9.32   12.68   0
  -9   6   1   26.79   18.81   0
  -9  -6   1   17.51   17.61   0
  -9   6   1   17.69   14.37   0
  -8   6   1   19.25   12.97   0
   8   6  -1   13.12   16.98   0
  -8  -6   1   18.31   12.64   0
  -8   6   1   38.49   18.87   0
  -7  -6   1   98.62   12.38   0
   7   6  -1   80.26   12.56   0
  -7   6   1   90.51   17.83   0
  -7   6   1   91.10   17.72   0
  -6   6   1    1.16   11.50   0
  -6  -6   1   -3.22   16.03   0
   6   6  -1    1.68   11.29   0
  -5  -6   1   24.82   15.79   0
   5   6  -1   17.88   15.90   0
  -5   6   1   11.91   15.82   0
  -4  -6   1  157.41   17.93   0
   4   6  -1  215.45   17.54   0
   4  -6  -1  193.61   18.40   0
  -4   6   1  177.57   17.26   0
  -3   6   1  260.77   19.09   0
   3   6  -1  207.84   17.67   0
   3  -6  -1  264.38   14.79   0
  -3  -6   1  203.22   17.06   0
   2  -6  -1  992.36   21.08   0
  -2   6   1 1226.92   26.08   0
   2   6  -1  871.63   19.31   0
  -2  -6   1 1157.88   24.71   0
   1   6  -1    5.25   17.20   0
  -1   6   1    8.48   16.86   0
   1  -6  -1   10.99   16.80   0
  -1  -6   1    5.03   16.70   0
   0   6  -1   18.41   17.00   0
   0   6   1   23.74   17.04   0
   0  -6   1   16.43   17.04   0
   0  -6  -1   11.78   12.15   0
   1  -6   1  194.71   19.07   0
  -1   6  -1  186.59   18.79   0
  -1  -6  -1  180.35   13.48   0
   1   6   1  218.70   18.56   0
  -2   6  -1   51.26   16.82   0
   2   6   1   69.71   17.65   0
   2  -6   1   45.05   17.23   0
  -2  -6  -1   51.06   12.57   0
   3   6   1   67.51   12.66   0
  -3   6  -1   47.98   16.83   0
   3  -6   1   41.16   17.10   0
  -3  -6  -1   80.95   17.34   0
  -4   6  -1   50.86   16.24   0
   4   6   1   51.97   17.21   0
  -4  -6  -1   57.39   17.12   0
  -5   6  -1   24.65   16.65   0
   5   6   1   34.68   16.89   0
  -5  -6  -1   22.84   16.61   0
   6   6   1   10.83   15.50   0
  -6  -6  -1    9.76   11.69   0
  -6   6  -1   27.73   15.89   0
  -6   6  -1   -6.22   17.51   0
  -7   6  -1   18.01   17.71   0
   7   6   1    6.25   16.08   0
  -7  -6  -1    4.12   11.22   0
  -7   6  -1    5.63   18.71   0
  -8  -6  -1   29.36   12.74   0
  -8   6  -1   21.98   19.64   0
  -8   6  -1   26.11   18.60   0
   8   6   1   23.07   12.76   0
  -9   6  -1   11.38   21.13   0
   9   6   1   26.04   18.35   0
  -9   6  -1    8.64   14.85   0
  -9  -6  -1   32.11   18.23   0
  10   6   1   76.24   13.65   0
 -10  -6  -1   92.39   18.81   0
 -10   6  -1  123.29   20.76   0
 -10   6  -1  117.88   15.04   0
 -11   6  -1    6.89   21.12   0
  11   6   1   17.42   19.19   0
 -11   6  -1   22.77   20.50   0
 -11  -6  -1   19.03   14.19   0
  12   6   1    3.29   14.00   0
 -12   6  -1    6.41   20.85   0
 -12   6  -1   -7.18   21.59   0
 -12  -6  -1    0.31   20.25   0
 -13   6  -1   15.92   21.48   0
 -13   6  -1    6.52   17.35   0
 -13  -6  -1  -12.50   22.35   0
  13   6   1   -2.58   19.65   0
 -14   6  -1    5.52   26.05   0
 -14   6  -1   12.25   18.78   0
  14   6   1    6.59   21.29   0
 -14  -6  -1    3.09   22.65   0
 -15   6  -1   10.15   21.29   0
  15   6   1    3.19   24.20   0
 -15   6  -1   25.17   26.21   0
 -15  -6  -1   -1.32   25.81   0
 -16   6  -1   -4.84   31.61   0
  16   6   1    3.10   21.78   0
 -16   6  -1    2.18   28.01   0
 -16  -6  -1   11.78   29.92   0
 -16   7   1   14.51   32.37   0
 -16   7   1    9.53   31.20   0
 -16  -7   1  -14.69   24.16   0
  16   7  -1   40.63   28.50   0
  15   7  -1    2.58   27.23   0
 -15   7   1    9.70   25.46   0
 -15  -7   1    3.94   29.27   0
 -15   7   1   -0.77   28.02   0
 -14   7   1   -9.24   23.51   0
  14   7  -1    3.17   23.37   0
 -14   7   1    4.35   19.17   0
 -14  -7   1    0.37   18.25   0
 -13  -7   1   11.05   16.25   0
  13   7  -1   -8.14   20.07   0
 -13   7   1   -1.95   16.59   0
 -13   7   1   14.25   22.04   0
 -12   7   1   12.36   23.12   0
  12   7  -1   15.65   19.18   0
 -12  -7   1   -0.21   15.24   0
 -12   7   1   -6.37   22.96   0
  11   7  -1   28.91   18.89   0
 -11  -7   1   11.06   19.47   0
 -11   7   1   18.93   21.24   0
 -11   7   1   24.04   22.00   0
  10   7  -1    7.15   13.48   0
 -10   7   1   -2.86   20.14   0
 -10   7   1   22.66   19.96   0
 -10  -7   1   -4.06   17.29   0
  -9  -7   1   25.89   17.76   0
   9   7  -1   22.86   18.07   0
  -9   7   1   16.85   18.48   0
  -9   7   1   16.09   13.92   0
  -8  -7   1    8.83   12.20   0
  -8   7   1  -12.67   19.47   0
  -8   7   1   16.76   18.35   0
   8   7  -1    8.12   17.12   0
  -7   7   1   -3.08   12.37   0
  -7   7   1    2.99   16.66   0
  -7  -7   1   -8.00   15.86   0
   7   7  -1   -4.37   11.95   0
  -6   7   1   -8.08   16.33   0
  -6  -7   1    4.80   15.17   0
   6   7  -1    3.38   11.37   0
   5  -7  -1   46.53   16.94   0
  -5   7   1   58.35   16.61   0
   5   7  -1   91.39   16.64   0
  -5  -7   1   68.73   11.65   0
   4  -7  -1  208.22   14.77   0
   4   7  -1  286.23   13.85   0
  -4  -7   1  247.59   12.84   0
  -4   7   1  218.04   13.20   0
   3  -7  -1  164.25   13.68   0
   3   7  -1  181.17   12.22   0
  -3   7   1  198.13   17.38   0
  -3  -7   1  232.53   16.73   0
   2  -7  -1  167.59   13.32   0
   2   7  -1  190.80   17.49   0
  -2   7   1  163.45   13.02   0
  -2  -7   1  115.00   11.92   0
   1  -7  -1  720.98   20.88   0
   1   7  -1  718.24   21.05   0
  -1   7   1  764.47   21.31   0
  -1  -7   1  737.97   21.07   0
   0  -7   1   35.94   15.95   0
   0   7  -1   31.09   15.78   0
   0  -7  -1   20.41   16.45   0
   0   7   1   25.38   16.41   0
  -1  -7  -1   44.81   15.61   0
   1   7   1   39.41   11.98   0
  -1   7  -1   42.07   15.59   0
   1  -7   1   46.31   16.34   0
   2  -7   1   85.58   16.31   0
  -2  -7  -1   93.30   12.04   0
  -2   7  -1   85.47   16.93   0
   2   7   1   81.22   17.08   0
   3   7   1   70.81   16.84   0
  -3   7  -1   64.59   16.95   0
  -3  -7  -1   67.14   11.89   0
   3  -7   1   69.30   16.90   0
   4   7   1    9.63   16.26   0
  -4   7  -1    9.77   16.15   0
  -4  -7  -1    1.23   15.31   0
   4  -7   1    8.89   16.51   0
  -5  -7  -1   17.74   15.38   0
   5   7   1   -2.98   11.11   0
  -5   7  -1  -11.20   15.93   0
  -6  -7  -1   11.62   11.28   0
  -6   7  -1   16.46   17.04   0
   6   7   1   -0.48   16.18   0
  -6   7  -1   14.27   12.27   0
   7   7   1   -6.04   16.43   0
  -7   7  -1   -3.05   11.84   0
  -7   7  -1    5.89   12.52   0
  -7  -7  -1   -2.80   12.32   0
  -8   7  -1   12.19   14.32   0
  -8  -7  -1    0.37   17.75   0
  -8   7  -1   17.06   19.00   0
   8   7   1    4.85   17.39   0
  -9  -7  -1  165.20   14.06   0
   9   7   1  135.68   17.94   0
  -9   7  -1  117.42   22.54   0
  -9   7  -1  133.69   19.91   0
 -10  -7  -1   59.51   18.99   0
 -10   7  -1   83.12   21.79   0
 -10   7  -1   76.68   20.11   0
  10   7   1   48.31   18.76   0
  11   7   1   -0.37   19.23   0
 -11   7  -1   -3.81   20.39   0
 -11  -7  -1   -2.91   14.32   0
 -11   7  -1   11.35   20.40   0
 -12  -7  -1  -12.64   21.05   0
 -12   7  -1    0.05   16.21   0
 -12   7  -1    4.82   20.96   0
  12   7   1   -2.41   19.04   0
 -13   7  -1   22.04   25.32   0
  13   7   1   18.74   15.67   0
 -13   7  -1    9.55   24.65   0
 -13  -7  -1   24.88   21.34   0
 -14  -7  -1   -1.10   23.70   0
  14   7   1   -5.86   21.93   0
 -14   7  -1   18.53   27.51   0
 -14   7  -1    5.74   24.68   0
 -15   7  -1   41.12   26.59   0
 -15  -7  -1   -8.83   29.87   0
 -15   7  -1   27.40   26.45   0
  15   7   1    3.22   24.62   0
  16   7   1   17.47   22.64   0
 -16   7  -1   14.39   33.00   0
 -16   7  -1    2.12   29.24   0
 -16  -7  -1    4.72   31.28   0
 -15  -8   1   -0.68   27.95   0
 -15   8   1    0.12   21.57   0
  15   8  -1    2.83   28.51   0
 -15   8   1   -1.28   29.16   0
 -14   8   1   20.62   19.18   0
 -14   8   1   12.98   24.13   0
 -14  -8   1   -5.51   26.93   0
  14   8  -1   16.32   23.15   0
 -13   8   1   14.75   24.56   0
  13   8  -1   40.76   22.04   0
 -13  -8   1   -3.91   22.51   0
 -13   8   1   26.73   22.60   0
 -12  -8   1    1.31   16.09   0
  12   8  -1    6.28   21.85   0
 -12   8   1   24.70   16.85   0
 -12   8   1   25.13   22.32   0
 -11   8   1   -4.80   16.41   0
  11   8  -1    5.05   20.63   0
 -11  -8   1   25.48   20.49   0
 -11   8   1    8.00   22.76   0
  10   8  -1    7.65   18.66   0
 -10  -8   1   15.52   19.40   0
 -10   8   1    2.33   19.78   0
 -10   8   1  -16.59   21.00   0
  -9  -8   1  117.18   14.23   0
  -9   8   1  110.61   14.40   0
  -9   8   1   94.58   20.84   0
   9   8  -1  122.40   14.52   0
  -8   8   1   70.50   18.72   0
   8   8  -1   76.23   13.47   0
  -8   8   1   52.13   13.55   0
  -8  -8   1   81.51   17.02   0
  -7  -8   1   68.66   16.69   0
   7   8  -1   58.03   17.81   0
  -7   8   1   33.27   18.61   0
  -6   8   1   54.39   13.00   0
  -6  -8   1  103.86   17.52   0
   6   8  -1   99.84   17.47   0
  -5   8   1   13.29   16.68   0
   5  -8  -1    9.04   12.02   0
  -5  -8   1   29.88   15.46   0
   5   8  -1   26.01   15.61   0
   4  -8  -1  377.34   19.85   0
   4   8  -1  506.62   19.29   0
  -4  -8   1  409.07   14.52   0
  -4   8   1  452.09   19.97   0
  -3   8   1   -2.86   11.04   0
   3   8  -1   -3.54   16.59   0
   3  -8  -1   13.36   16.16   0
  -3  -8   1    8.80   11.49   0
  -2   8   1   91.08   11.70   0
  -2  -8   1  147.05   16.03   0
   2  -8  -1  114.91   16.39   0
   2   8  -1  112.82   12.48   0
  -1  -8   1  104.02   16.35   0
  -1   8   1  103.48   16.06   0
   1   8  -1   62.67   11.88   0
   1  -8  -1   96.38   16.00   0
   0   8  -1   46.57   16.00   0
   0  -8  -1   30.00   15.10   0
   0  -8   1   33.83   15.99   0
   0   8   1   40.54   11.02   0
  -1  -8  -1  196.85   16.55   0
  -1   8  -1  184.84   16.54   0
   1  -8   1  213.09   17.28   0
   1   8   1  211.33   16.84   0
  -2   8  -1  115.78   16.75   0
   2  -8   1   92.46   12.29   0
  -2  -8  -1  133.28   16.03   0
   2   8   1  130.20   16.15   0
  -3  -8  -1   12.53   10.77   0
  -3   8  -1    9.40   14.83   0
   3   8   1   10.56   15.53   0
   3  -8   1   11.62   15.02   0
   4  -8   1   70.75   12.90   0
  -4   8  -1   72.50   15.94   0
   4   8   1  111.25   12.23   0
  -4  -8  -1  128.07   16.48   0
   5   8   1    0.70   11.38   0
  -5  -8  -1    0.40   11.43   0
  -5   8  -1    0.42   16.68   0
  -6   8  -1   -5.91   16.41   0
  -6  -8  -1   13.17   16.39   0
   6   8   1   -1.22   16.65   0
  -7   8  -1    3.33   13.68   0
  -7  -8  -1   -7.01   17.04   0
   7   8   1   19.13   16.96   0
  -7   8  -1   15.26   17.14   0
   8   8   1   45.31   17.37   0
  -8  -8  -1   31.46   12.44   0
  -8   8  -1   30.08   18.35   0
  -8   8  -1   33.43   19.50   0
  -9  -8  -1    5.96   12.92   0
   9   8   1   24.22   18.51   0
  -9   8  -1   -5.42   14.98   0
  -9   8  -1   -3.84   20.11   0
 -10   8  -1   76.64   20.78   0
  10   8   1   61.16   19.66   0
 -10   8  -1   65.64   19.85   0
 -10  -8  -1   71.97   18.21   0
 -11   8  -1   -0.99   20.60   0
 -11  -8  -1  -17.31   19.09   0
 -11   8  -1   18.01   21.34   0
  11   8   1   -3.54   20.49   0
  12   8   1   -1.82   19.71   0
 -12  -8  -1   12.55   15.51   0
 -12   8  -1    4.10   17.12   0
 -12   8  -1   21.55   23.38   0
 -13  -8  -1    0.86   22.94   0
 -13   8  -1    5.63   25.54   0
 -13   8  -1   17.31   23.33   0
  13   8   1   -8.36   15.79   0
 -14   8  -1   10.80   28.32   0
  14   8   1   23.99   24.73   0
 -14   8  -1    4.74   25.33   0
 -14  -8  -1    4.09   25.38   0
  15   8   1    6.86   28.52   0
 -15   8  -1   22.52   27.23   0
 -15   8  -1   12.83   21.93   0
 -15  -8  -1    8.14   29.82   0
 -15   9   1   26.98   27.76   0
  15   9  -1   20.56   22.05   0
 -15  -9   1   47.25   28.31   0
 -15   9   1   29.37   28.08   0
  14   9  -1   -1.93   25.02   0
 -14   9   1   18.59   28.08   0
 -14  -9   1   14.42   25.49   0
 -14   9   1   29.93   20.70   0
 -13  -9   1    7.20   24.91   0
 -13   9   1   -5.67   25.37   0
  13   9  -1    3.61   18.44   0
 -13   9   1   21.10   18.31   0
  12   9  -1  -13.52   21.23   0
 -12   9   1    8.52   23.15   0
 -12  -9   1    7.20   16.84   0
 -12   9   1    0.33   23.85   0
 -11   9   1   -2.45   23.66   0
  11   9  -1  -13.09   21.91   0
 -11  -9   1   16.69   21.50   0
 -11   9   1   -1.60   24.01   0
 -10   9   1    6.33   15.62   0
 -10   9   1    9.80   15.06   0
  10   9  -1    3.94   14.97   0
 -10  -9   1   16.14   18.31   0
   9   9  -1   32.90   17.74   0
  -9   9   1   14.81   18.81   0
  -9  -9   1   28.54   18.62   0
  -9   9   1   19.15   20.73   0
  -8  -9   1  -22.43   17.71   0
   8   9  -1   -5.54   12.83   0
  -8   9   1   -2.69   17.77   0
  -8   9   1   -1.83   18.69   0
  -7  -9   1    6.31   16.38   0
   7   9  -1   -1.51   18.04   0
  -7   9   1    5.07   18.14   0
  -6   9   1    8.50   12.57   0
  -6  -9   1    4.23   12.83   0
   6   9  -1   -2.46   13.01   0
  -5  -9   1   63.67   12.35   0
   5   9  -1   72.47   17.80   0
   5  -9  -1   39.42   17.57   0
  -5   9   1   49.90   17.39   0
  -4   9   1   -9.86   16.29   0
   4   9  -1   -1.14   11.54   0
   4  -9  -1    2.53   11.47   0
  -4  -9   1    3.53   16.06   0
   3   9  -1  195.05   17.85   0
  -3  -9   1  223.11   17.24   0
   3  -9  -1  134.97   13.13   0
  -3   9   1  146.52   12.72   0
   2   9  -1   40.60   15.63   0
  -2  -9   1   31.00   16.23   0
  -2   9   1   31.87   16.49   0
   2  -9  -1   34.69   16.45   0
   1  -9  -1   48.54   15.93   0
  -1   9   1   40.99   11.63   0
  -1  -9   1   37.02   11.39   0
   1   9  -1   62.58   16.27   0
   0   9  -1    9.76   14.95   0
   0  -9  -1   12.65   11.22   0
   0  -9   1    1.46   10.85   0
   0   9   1    6.84   15.07   0
  -1  -9  -1   17.85   10.77   0
  -1   9  -1   14.06   15.69   0
   1   9   1   -0.47   14.97   0
   1  -9   1   12.95   15.63   0
   2   9   1   -2.83   15.48   0
  -2   9  -1   10.11   16.32   0
   2  -9   1    9.12   16.12   0
  -2  -9  -1    1.09   15.13   0
  -3   9  -1  202.85   17.93   0
   3   9   1  199.58   12.77   0
  -3  -9  -1  232.41   17.04   0
   3  -9   1  174.39   18.19   0
   4   9   1   44.05   15.99   0
   4  -9   1   33.39   16.76   0
  -4   9  -1   28.76   15.70   0
  -4  -9  -1   41.76   16.34   0
  -5   9  -1   -9.82   16.86   0
   5   9   1    4.87   12.10   0
   5  -9   1   -0.90   12.21   0
  -5  -9  -1    7.06   15.53   0
  -6  -9  -1   12.45   16.57   0
  -6   9  -1   -1.96   17.12   0
   6   9   1   18.21   15.94   0
  -7   9  -1   -0.34   19.21   0
  -7   9  -1   11.92   19.43   0
   7   9   1   14.51   12.22   0
  -7  -9  -1    6.67   17.16   0
   8   9   1    0.01   18.43   0
  -8   9  -1    6.55   17.80   0
  -8   9  -1   14.04   18.61   0
  -8  -9  -1    9.13   13.02   0
  -9   9  -1   12.08   19.47   0
   9   9   1   29.16   12.81   0
  -9   9  -1    1.23   21.03   0
  -9  -9  -1   26.88   13.64   0
 -10   9  -1   -4.77   20.71   0
 -10   9  -1   -9.05   15.78   0
 -10  -9  -1    8.84   19.77   0
  10   9   1   -7.07   18.20   0
 -11   9  -1   20.81   23.53   0
 -11  -9  -1   36.35   20.54   0
 -11   9  -1   35.95   16.43   0
  11   9   1   58.91   21.38   0
 -12   9  -1   -0.99   22.61   0
  12   9   1  -11.60   16.04   0
 -12  -9  -1    2.54   21.91   0
 -12   9  -1    4.89   22.94   0
  13   9   1   -1.14   24.61   0
 -13   9  -1    6.18   26.64   0
 -13   9  -1   12.41   27.36   0
 -13  -9  -1  -12.80   22.77   0
 -14   9  -1    0.20   26.12   0
  14   9   1   21.30   27.76   0
 -14  -9  -1    4.19   20.44   0
 -14   9  -1   -8.53   25.83   0
  15   9   1   -0.68   26.84   0
 -15   9  -1    7.40   23.13   0
 -15   9  -1    5.91   28.60   0
 -15  -9  -1   -1.98   22.83   0
 -14  10   1   25.01   21.50   0
  14  10  -1   24.81   28.48   0
 -14 -10   1   -7.78   26.68   0
 -14  10   1   -6.03   26.88   0
 -13  10   1    0.40   27.66   0
  13  10  -1   -3.39   27.05   0
 -13  10   1   26.61   26.86   0
 -13 -10   1    6.49   19.32   0
 -12 -10   1   14.57   22.30   0
  12  10  -1    5.00   24.82   0
 -12  10   1    8.47   26.32   0
 -12  10   1   -0.64   26.13   0
  11  10  -1   -0.33   16.37   0
 -11  10   1   -5.33   24.46   0
 -11  10   1   -8.47   24.41   0
 -11 -10   1   -8.82   22.15   0
 -10 -10   1    3.22   15.36   0
  10  10  -1   12.31   22.03   0
 -10  10   1   -5.26   23.27   0
 -10  10   1   15.99   21.95   0
  -9  10   1   10.86   20.85   0
   9  10  -1   29.59   20.53   0
  -9 -10   1   10.50   19.54   0
  -9  10   1   24.76   14.48   0
  -8  10   1   13.76   13.85   0
  -8 -10   1   32.90   18.77   0
   8  10  -1   17.35   19.17   0
   7  10  -1   17.01   17.55   0
  -7  10   1    1.44   13.05   0
  -7 -10   1   26.67   16.55   0
   6  10  -1   48.33   18.02   0
  -6  10   1   22.44   18.00   0
  -6 -10   1   31.66   17.82   0
   5  10  -1   18.08   18.19   0
  -5 -10   1   19.94   16.86   0
   5 -10  -1   18.11   18.27   0
  -5  10   1   16.25   17.95   0
  -4 -10   1   28.81   16.40   0
   4 -10  -1   31.74   17.22   0
   4  10  -1   36.88   16.17   0
  -4  10   1   42.64   17.29   0
  -3  10   1   55.79   17.02   0
   3 -10  -1   43.02   16.35   0
  -3 -10   1   51.45   11.95   0
   3  10  -1   86.95   17.02   0
  -2  10   1   -3.89   16.74   0
  -2 -10   1    4.47   11.20   0
   2  10  -1    2.41   15.06   0
   2 -10  -1    4.25   11.85   0
  -1 -10   1   68.53   16.06   0
  -1  10   1   58.33   16.87   0
   1 -10  -1   67.43   16.84   0
   1  10  -1   80.39   16.31   0
   0  10  -1   61.85   15.35   0
   0 -10  -1   77.51   16.73   0
   0 -10   1   78.16   15.49   0
   0  10   1   70.59   16.97   0
   1 -10   1  167.28   17.04   0
  -1 -10  -1  171.39   17.70   0
  -1  10  -1  162.67   16.03   0
   1  10   1  120.83   12.54   0
   2 -10   1   14.99   16.51   0
   2  10   1    1.44   11.80   0
  -2  10  -1    7.37   16.64   0
  -2 -10  -1    1.88   16.74   0
   3  10   1  117.28   13.20   0
   3 -10   1   73.55   16.56   0
  -3  10  -1   76.22   17.70   0
  -3 -10  -1  130.36   13.04   0
  -4  10  -1   59.63   18.05   0
   4 -10   1   38.11   17.33   0
  -4 -10  -1   77.67   16.11   0
   4  10   1   54.75   17.51   0
  -5  10  -1    2.68   17.94   0
   5 -10   1    1.53   18.55   0
   5  10   1    8.29   12.66   0
  -5 -10  -1   13.12   12.52   0
  -6  10  -1    9.59   17.16   0
  -6 -10  -1    9.44   17.29   0
   6  10   1    5.34   12.61   0
  -7 -10  -1    4.02   17.84   0
  -7  10  -1   14.94   18.46   0
   7  10   1   -1.80   12.90   0
   8  10   1   13.62   18.64   0
  -8  10  -1   11.98   18.18   0
  -8  10  -1    5.18   18.19   0
  -8 -10  -1   16.76   14.32   0
  -9  10  -1   15.53   21.45   0
   9  10   1    9.23   19.36   0
  -9  10  -1   -3.95   20.19   0
  -9 -10  -1    2.10   13.95   0
  10  10   1   16.90   20.41   0
 -10 -10  -1   13.49   20.13   0
 -10  10  -1   -8.55   21.96   0
 -10  10  -1    0.12   16.27   0
 -11 -10  -1  -19.67   20.20   0
 -11  10  -1   -0.37   21.95   0
 -11  10  -1   -9.04   23.25   0
  11  10   1    7.57   20.33   0
 -12  10  -1    6.35   23.69   0
 -12 -10  -1   -7.59   22.13   0
 -12  10  -1   -3.30   25.68   0
  12  10   1    4.18   24.02   0
 -13  10  -1   13.55   25.07   0
  13  10   1    1.47   19.43   0
 -13 -10  -1   19.76   26.80   0
 -13  10  -1   14.20   25.16   0
 -14  10  -1    9.93   27.53   0
 -14 -10  -1   -1.52   27.48   0
 -14  10  -1    2.67   30.42   0
  14  10   1   12.06   26.67   0
 -14 -11   1   10.19   27.21   0
 -14  11   1    4.63   30.59   0
 -14  11   1  -23.11   28.57   0
  14  11  -1   -4.69   30.23   0
  13  11  -1   13.80   28.30   0
 -13 -11   1   19.17   28.22   0
 -13  11   1   19.70   21.38   0
 -13  11   1    2.25   28.99   0
  12  11  -1   -1.55   18.63   0
 -12  11   1    4.84   26.18   0
 -12 -11   1   -5.75   25.33   0
 -12  11   1   -0.89   27.97   0
 -11  11   1   31.02   23.65   0
  11  11  -1   38.41   22.79   0
 -11  11   1   55.25   17.78   0
 -11 -11   1   52.40   25.12   0
  10  11  -1   -1.23   20.19   0
 -10 -11   1    9.20   20.45   0
 -10  11   1    0.58   16.79   0
 -10  11   1   17.47   22.67   0
  -9  11   1   -2.42   21.27   0
  -9  11   1   -1.39   19.10   0
  -9 -11   1   19.94   21.53   0
   9  11  -1   16.92   21.89   0
  -8  11   1   20.39   19.86   0
   8  11  -1   36.18   20.31   0
  -8 -11   1   62.03   19.64   0
  -7 -11   1   29.47   17.30   0
   7  11  -1   31.11   17.97   0
  -7  11   1   13.94   18.99   0
   6  11  -1    8.84   18.89   0
  -6 -11   1   16.02   18.46   0
   6 -11  -1    1.65   18.11   0
  -6  11   1   16.21   18.98   0
   5  11  -1   11.48   12.83   0
  -5 -11   1   17.05   16.47   0
  -5  11   1    6.30   18.22   0
   5 -11  -1   14.62   18.50   0
   4  11  -1   68.03   17.36   0
  -4  11   1   30.41   16.88   0
  -4 -11   1   60.71   18.32   0
   4 -11  -1   30.28   13.16   0
  -3 -11   1   -2.88   18.16   0
   3  11  -1   -5.08   19.09   0
   3 -11  -1    9.63   12.61   0
  -3  11   1   13.53   12.45   0
  -2  11   1  131.41   17.34   0
  -2 -11   1  133.47   14.00   0
   2  11  -1  158.98   18.95   0
   2 -11  -1  122.81   18.17   0
   1  11  -1   35.74   18.10   0
   1 -11  -1   22.85   17.25   0
  -1 -11   1   21.91   12.99   0
  -1  11   1   29.51   17.21   0
   0  11   1   35.81   17.26   0
   0  11  -1   36.99   18.08   0
   0 -11  -1   31.72   17.36   0
   0 -11   1   18.78   17.98   0
   1 -11   1   79.15   18.47   0
  -1  11  -1   90.37   18.41   0
   1  11   1   95.21   13.40   0
  -1 -11  -1  108.09   18.28   0
  -2  11  -1  206.67   19.33   0
   2 -11   1  191.92   19.51   0
  -2 -11  -1  212.50   13.53   0
   2  11   1  242.07   17.75   0
   3 -11   1  161.76   14.71   0
   3  11   1  287.58   19.19   0
  -3  11  -1  193.59   14.38   0
  -3 -11  -1  267.41   13.79   0
  -4 -11  -1   71.39   17.58   0
   4 -11   1   37.26   18.28   0
   4  11   1   95.94   17.80   0
  -4  11  -1   34.50   18.07   0
   5  11   1  117.61   18.27   0
   5 -11   1   78.20   19.56   0
  -5  11  -1   73.39   17.83   0
  -5 -11  -1  101.08   17.93   0
  -6  11  -1   83.34   19.43   0
  -6 -11  -1  133.38   17.21   0
   6  11   1  150.69   18.74   0
   7  11   1  151.73   14.83   0
  -7 -11  -1  176.05   18.42   0
  -7  11  -1  115.56   14.68   0
   8  11   1   29.39   19.76   0
  -8 -11  -1   17.58   19.27   0
  -8  11  -1   -1.93   18.49   0
  -8  11  -1    1.83   20.45   0
  -9  11  -1    0.22   16.44   0
  -9  11  -1    7.80   20.84   0
  -9 -11  -1   -3.58   20.34   0
   9  11   1    1.03   20.90   0
 -10  11  -1   -0.04   21.19   0
  10  11   1   -1.68   22.05   0
 -10  11  -1  -12.81   24.86   0
 -10 -11  -1    9.13   15.94   0
 -11  11  -1   13.06   26.85   0
  11  11   1  -11.69   17.43   0
 -11  11  -1    7.50   25.53   0
 -11 -11  -1    2.18   24.72   0
 -12 -11  -1   -7.70   25.22   0
 -12  11  -1   16.36   24.79   0
  12  11   1  -16.45   25.68   0
 -12  11  -1   36.51   27.76   0
  13  11   1   16.60   25.86   0
 -13  11  -1   -8.47   30.45   0
 -13  11  -1   14.16   26.93   0
 -13 -11  -1    1.23   21.28   0
 -14  11  -1   -4.52   28.91   0
 -13 -12   1   15.66   26.37   0
 -13  12   1   14.92   31.93   0
 -13  12   1   15.36   29.83   0
  13  12  -1   32.71   28.98   0
 -12 -12   1   -1.87   19.64   0
  12  12  -1   15.40   25.32   0
 -12  12   1  -12.38   28.61   0
 -12  12   1   -4.68   21.46   0
 -11 -12   1  -14.64   18.29   0
 -11  12   1   -6.04   19.61   0
 -11  12   1   -4.44   20.29   0
  11  12  -1    0.40   23.40   0
  10  12  -1   25.38   22.12   0
 -10 -12   1   56.61   23.59   0
 -10  12   1   47.18   22.22   0
 -10  12   1   31.40   22.08   0
  -9  12   1   27.26   22.57   0
  -9 -12   1    1.17   21.96   0
   9  12  -1   26.42   22.73   0
  -9  12   1    8.93   20.19   0
  -8  12   1    6.31   21.12   0
   8  12  -1    5.95   22.08   0
  -8 -12   1   27.08   21.33   0
  -7  12   1   50.36   20.01   0
  -7 -12   1   58.29   18.79   0
   7  12  -1   67.37   21.09   0
  -6 -12   1   54.75   18.68   0
   6 -12  -1   35.64   19.15   0
   6  12  -1   24.25   18.00   0
  -6  12   1   25.84   18.86   0
   5  12  -1   71.59   18.79   0
   5 -12  -1   66.39   19.36   0
  -5  12   1   62.80   18.84   0
  -5 -12   1   67.16   13.42   0
   4 -12  -1   15.45   13.67   0
  -4 -12   1   25.90   13.05   0
   4  12  -1   36.67   17.41   0
  -4  12   1   22.62   19.25   0
  -3 -12   1  354.83   19.81   0
  -3  12   1  249.88   18.86   0
   3  12  -1  363.08   20.36   0
   3 -12  -1  233.14   20.63   0
  -2  12   1   -8.74   12.71   0
   2 -12  -1  -11.76   17.93   0
  -2 -12   1   -1.20   16.93   0
   2  12  -1    2.72   18.22   0
   1 -12  -1    8.18   17.84   0
  -1  12   1    5.29   13.03   0
   1  12  -1    8.34   13.08   0
  -1 -12   1   -1.94   18.12   0
   0 -12  -1   39.08   16.27   0
   0  12   1   38.52   16.66   0
   0  12  -1   39.15   18.61   0
   0 -12   1   58.38   18.38   0
   1  12   1   78.39   18.14   0
   1 -12   1   56.48   18.40   0
  -1 -12  -1   49.75   17.92   0
  -1  12  -1   58.49   17.19   0
  -2  12  -1   -4.93   18.49   0
   2 -12   1   -4.89   13.39   0
   2  12   1   -8.09   17.43   0
  -2 -12  -1    9.71   17.20   0
   3  12   1    5.64   16.13   0
  -3  12  -1   25.99   18.10   0
   3 -12   1    6.42   18.24   0
  -3 -12  -1    9.70   12.41   0
  -4 -12  -1   -2.60   16.28   0
   4  12   1    3.64   16.57   0
  -4  12  -1   -0.39   18.00   0
   4 -12   1    3.02   18.21   0
   5 -12   1   12.46   18.07   0
  -5 -12  -1    4.37   12.92   0
   5  12   1   -1.48   18.45   0
  -5  12  -1    3.62   13.28   0
  -6  12  -1   36.92   14.03   0
   6  12   1   42.62   14.54   0
  -6 -12  -1   31.32   19.24   0
   7  12   1   82.86   20.67   0
  -7  12  -1   69.10   20.81   0
  -7 -12  -1   74.18   18.88   0
  -8  12  -1   -3.29   21.81   0
  -8  12  -1   -5.00   20.59   0
  -8 -12  -1    2.55   19.05   0
   8  12   1    4.56   21.18   0
   9  12   1   46.29   22.65   0
  -9  12  -1    1.40   22.47   0
  -9 -12  -1   24.92   20.28   0
  -9  12  -1    8.08   21.71   0
 -10  12  -1   -5.98   24.01   0
  10  12   1   -5.82   24.20   0
 -10  12  -1   16.68   24.01   0
 -10 -12  -1   11.37   23.57   0
  11  12   1    3.61   18.68   0
 -11  12  -1   10.81   23.16   0
 -11 -12  -1  -13.61   18.63   0
 -11  12  -1    1.78   28.03   0
  12  12   1   -7.23   28.62   0
 -12 -12  -1   11.78   20.22   0
 -12  12  -1   22.47   29.46   0
 -12  12  -1   17.66   30.21   0
 -13  12  -1   13.71   28.82   0
 -13  12  -1   -5.56   32.06   0
  13  12   1    2.52   22.92   0
 -13 -12  -1   13.20   27.90   0
 -12  13   1   13.51   30.49   0
 -12  13   1   -0.65   28.76   0
  12  13  -1    8.35   28.25   0
 -12 -13   1   26.84   28.38   0
 -11 -13   1   -0.20   26.00   0
  11  13  -1  -12.20   19.09   0
 -11  13   1    7.40   20.25   0
 -11  13   1    2.83   26.33   0
 -10  13   1   28.50   23.79   0
 -10 -13   1   18.84   22.54   0
 -10  13   1    6.39   19.81   0
  10  13  -1   12.61   25.18   0
   9  13  -1    7.43   17.00   0
  -9  13   1   12.61   22.10   0
  -9  13   1    5.69   21.64   0
  -9 -13   1    4.95   16.31   0
  -8  13   1    7.31   21.92   0
   8  13  -1    3.50   20.57   0
  -8 -13   1   32.48   20.56   0
   7  13  -1   -7.65   19.78   0
  -7 -13   1   -2.59   19.09   0
  -7  13   1    0.10   19.49   0
  -6  13   1   26.85   19.57   0
   6  13  -1   18.85   14.75   0
  -6 -13   1   10.46   14.65   0
   6 -13  -1   17.33   20.30   0
   5  13  -1   12.13   19.44   0
  -5 -13   1    7.56   19.10   0
   5 -13  -1   17.88   19.80   0
  -5  13   1   15.74   14.37   0
   4  13  -1   10.56   13.53   0
   4 -13  -1    5.59   17.65   0
  -4  13   1   11.25   17.26   0
  -4 -13   1   -9.61   18.28   0
   3 -13  -1   18.51   13.27   0
   3  13  -1   25.66   18.58   0
  -3 -13   1   27.39   18.18   0
  -3  13   1   25.43   17.41   0
   2  13  -1   12.24   18.36   0
  -2  13   1   13.59   18.70   0
   2 -13  -1   15.32   18.65   0
  -2 -13   1   11.55   18.36   0
   1 -13  -1   28.83   17.27   0
   1  13  -1   17.79   17.98   0
  -1 -13   1   38.17   16.84   0
  -1  13   1   26.06   17.42   0
   0  13  -1  253.28   18.12   0
   0 -13  -1  218.29   14.94   0
   0 -13   1  232.98   19.93   0
   0  13   1  219.35   14.76   0
   1  13   1   13.34   17.31   0
   1 -13   1    8.99   13.35   0
  -1  13  -1   26.65   17.14   0
  -1 -13  -1   13.35   13.38   0
   2  13   1   16.62   18.35   0
  -2 -13  -1   28.19   16.97   0
  -2  13  -1   17.51   17.34   0
   2 -13   1   -0.54   17.55   0
   3 -13   1   59.70   19.16   0
  -3 -13  -1   64.71   17.69   0
  -3  13  -1   59.44   19.29   0
   3  13   1   47.93   19.34   0
  -4  13  -1   40.96   13.95   0
   4  13   1   64.35   18.31   0
  -4 -13  -1   52.77   18.09   0
   4 -13   1   38.44   19.39   0
  -5 -13  -1   17.36   18.25   0
   5 -13   1   22.91   19.10   0
   5  13   1   31.35   20.00   0
  -5  13  -1   13.96   18.47   0
  -6 -13  -1   49.82   14.86   0
  -6  13  -1   41.31   15.44   0
   6  13   1   40.06   15.24   0
  -7  13  -1   16.51   22.20   0
   7  13   1   13.43   20.02   0
  -7 -13  -1   11.26   20.21   0
  -8  13  -1   10.92   23.82   0
  -8  13  -1    4.43   22.64   0
  -8 -13  -1    9.51   22.32   0
   8  13   1   27.91   21.10   0
  -9  13  -1    0.08   22.43   0
   9  13   1  -11.43   22.44   0
  -9  13  -1  -13.93   16.81   0
  -9 -13  -1   -1.79   24.26   0
 -10  13  -1    7.42   23.76   0
 -10  13  -1    4.53   25.01   0
  10  13   1    7.36   23.23   0
 -10 -13  -1    9.40   22.95   0
 -11  13  -1   11.42   20.55   0
 -11 -13  -1   16.12   27.32   0
 -11  13  -1   16.18   30.07   0
  11  13   1   38.41   27.43   0
  12  13   1   -4.01   21.77   0
 -12 -13  -1    9.66   26.33   0
 -12  13  -1  -15.50   33.72   0
 -12  13  -1  -11.85   31.24   0
 -11  14   1    7.69   25.56   0
 -11 -14   1    8.77   25.76   0
 -11  14   1   34.98   30.03   0
  11  14  -1   28.78   30.21   0
  10  14  -1   22.17   24.41   0
 -10 -14   1  -11.51   24.14   0
 -10  14   1    4.54   27.00   0
 -10  14   1   10.72   28.42   0
  -9  14   1   11.49   24.28   0
   9  14  -1  -10.47   25.26   0
  -9 -14   1    4.82   24.26   0
  -9  14   1   18.25   26.10   0
   8  14  -1   -3.39   21.92   0
  -8 -14   1    5.59   21.01   0
  -8  14   1    6.59   22.30   0
  -7  14   1   55.11   21.12   0
  -7 -14   1   83.69   21.87   0
   7  14  -1   63.09   16.25   0
  -6  14   1   -9.72   15.74   0
   6 -14  -1  -11.03   20.71   0
   6  14  -1  -11.32   15.63   0
  -6 -14   1   -3.35   21.10   0
   5  14  -1   91.51   19.85   0
  -5 -14   1   72.92   21.28   0
  -5  14   1   57.73   21.37   0
   5 -14  -1   70.51   21.73   0
   4 -14  -1   20.69   20.57   0
  -4  14   1   15.53   14.67   0
   4  14  -1   32.20   20.82   0
  -4 -14   1   10.12   20.47   0
  -3  14   1   10.04   14.44   0
  -3 -14   1   11.74   19.55   0
   3  14  -1   12.07   14.63   0
   3 -14  -1    0.69   19.54   0
   2 -14  -1    9.21   19.55   0
  -2  14   1   -6.02   18.27   0
  -2 -14   1    2.72   18.01   0
   2  14  -1  -13.91   19.17   0
   1  14  -1   97.54   19.63   0
  -1  14   1   91.01   19.74   0
  -1 -14   1   66.81   14.30   0
   1 -14  -1   86.65   19.72   0
   0 -14   1    6.66   18.03   0
   0 -14  -1    2.06   18.40   0
   0  14  -1   -2.77   14.02   0
   0  14   1   29.19   18.11   0
  -1 -14  -1   25.82   14.50   0
   1 -14   1   29.01   19.95   0
  -1  14  -1   30.45   20.18   0
   1  14   1   54.01   19.56   0
   2 -14   1   20.19   18.64   0
  -2  14  -1   17.04   18.37   0
   2  14   1   37.88   18.81   0
  -2 -14  -1   -0.43   19.73   0
   3 -14   1    9.26   21.19   0
  -3 -14  -1  -20.48   20.51   0
  -3  14  -1   17.89   21.07   0
   3  14   1    2.85   20.94   0
  -4 -14  -1   84.88   21.27   0
  -4  14  -1   63.03   22.03   0
   4  14   1   53.76   19.92   0
   4 -14   1   68.60   21.98   0
   5  14   1    4.01   15.41   0
   5 -14   1   11.48   15.87   0
  -5  14  -1   17.56   21.33   0
  -5 -14  -1   33.52   19.33   0
  -6 -14  -1   20.40   19.89   0
  -6  14  -1   11.45   20.51   0
   6  14   1   15.31   20.72   0
   7  14   1   42.53   21.25   0
  -7  14  -1   20.71   22.97   0
  -7 -14  -1   16.28   22.48   0
  -8  14  -1    4.93   23.40   0
  -8 -14  -1   18.88   17.31   0
   8  14   1   16.86   16.82   0
  -9  14  -1   11.02   23.44   0
  -9  14  -1   17.12   24.75   0
  -9 -14  -1   -6.26   17.96   0
   9  14   1   18.56   22.92   0
  10  14   1    4.43   27.39   0
 -10  14  -1   -0.23   25.09   0
 -10 -14  -1   14.32   24.40   0
 -10  14  -1   12.78   28.58   0
 -11 -14  -1   36.80   26.52   0
 -11  14  -1   10.64   33.05   0
  11  14   1   13.13   21.14   0
 -11  14  -1   23.37   27.33   0
 -10 -15   1    9.67   25.56   0
 -10  15   1    2.37   29.44   0
  10  15  -1   -2.60   26.20   0
 -10  15   1   -0.16   27.48   0
  -9 -15   1   19.87   24.20   0
  -9  15   1   11.09   27.35   0
  -9  15   1    4.03   20.41   0
   9  15  -1    5.27   28.02   0
  -8 -15   1   25.91   23.56   0
  -8  15   1   24.24   24.03   0
   8  15  -1    8.41   24.21   0
   7  15  -1  -17.51   18.77   0
  -7  15   1   12.33   25.28   0
  -7 -15   1    4.28   22.82   0
  -6 -15   1  -11.90   23.49   0
   6  15  -1    3.92   22.11   0
   6 -15  -1   22.45   24.10   0
  -6  15   1   -1.31   24.00   0
  -5 -15   1   28.23   20.49   0
  -5  15   1   16.50   23.64   0
   5 -15  -1    3.07   17.42   0
   5  15  -1   34.03   21.39   0
   4  15  -1   41.89   20.91   0
  -4  15   1   22.20   15.95   0
  -4 -15   1   36.32   22.95   0
   4 -15  -1   48.05   22.52   0
   3 -15  -1   -9.59   22.16   0
  -3 -15   1    6.81   21.66   0
  -3  15   1    6.98   21.81   0
   3  15  -1   13.52   15.32   0
   2 -15  -1   12.36   19.59   0
  -2  15   1   -6.60   21.26   0
   2  15  -1    9.82   22.12   0
  -2 -15   1    3.77   21.66   0
   1  15  -1    3.03   21.77   0
   1 -15  -1   -3.53   19.68   0
  -1  15   1   -9.02   21.48   0
  -1 -15   1   -3.64   21.32   0
   0  15  -1    3.73   15.46   0
   0 -15   1   -9.46   15.41   0
   0  15   1    7.92   19.24   0
   0 -15  -1    4.83   21.24   0
  -1 -15  -1    2.80   19.40   0
   1  15   1    5.22   15.40   0
  -1  15  -1    1.25   21.60   0
   1 -15   1   10.40   15.23   0
  -2  15  -1    7.69   21.25   0
   2  15   1    2.19   19.94   0
  -2 -15  -1    6.70   15.47   0
   2 -15   1    8.60   19.41   0
   3 -15   1   17.91   21.94   0
   3  15   1   22.64   21.91   0
  -3  15  -1    1.02   21.99   0
  -3 -15  -1   10.29   15.70   0
   4  15   1   30.85   21.95   0
  -4  15  -1    0.87   22.12   0
  -4 -15  -1  -14.01   22.26   0
   4 -15   1   10.81   20.84   0
  -5 -15  -1   22.50   20.34   0
   5  15   1   -4.09   23.25   0
  -5  15  -1   -7.88   20.43   0
   5 -15   1    0.37   23.27   0
   6  15   1    2.39   23.80   0
  -6 -15  -1    9.55   21.00   0
  -6  15  -1   19.64   22.95   0
   7  15   1    3.32   24.44   0
  -7 -15  -1   -9.79   24.33   0
  -7  15  -1   18.66   24.10   0
  -8 -15  -1  -18.24   22.48   0
  -8  15  -1  -14.51   26.25   0
   8  15   1    4.64   23.68   0
  -9  15  -1    7.81   25.92   0
  -9  15  -1    1.94   24.87   0
  -9 -15  -1   -4.31   24.09   0
   9  15   1   11.91   24.60   0
 -10 -15  -1    3.63   28.69   0
 -10  15  -1   16.46   24.26   0
  10  15   1  -18.46   29.71   0
 -10  15  -1   39.91   27.41   0
   8  16  -1   11.61   20.98   0
  -8  16   1   23.29   28.17   0
  -8 -16   1    7.09   28.11   0
  -7 -16   1   -2.77   19.02   0
   7  16  -1   25.10   26.82   0
  -7  16   1    4.57   24.32   0
  -6 -16   1   19.87   22.86   0
   6 -16  -1   -3.44   19.16   0
   6  16  -1    5.86   25.64   0
  -6  16   1   11.71   25.82   0
   5  16  -1   42.69   23.24   0
   5 -16  -1   19.82   25.73   0
  -5  16   1   14.66   25.34   0
  -5 -16   1   15.91   18.72   0
  -4  16   1    7.59   22.76   0
   4  16  -1   16.21   18.23   0
  -4 -16   1   14.99   25.08   0
   4 -16  -1   16.05   23.11   0
   3 -16  -1   37.66   21.97   0
  -3 -16   1   35.04   21.92   0
  -3  16   1   27.83   24.10   0
   3  16  -1   16.81   17.53   0
   2  16  -1   27.01   17.60   0
  -2 -16   1   37.68   21.24   0
  -2  16   1   24.04   17.54   0
   2 -16  -1   32.09   21.77   0
   1 -16  -1   11.15   21.11   0
   1  16  -1   23.19   21.14   0
  -1 -16   1    5.78   22.16   0
  -1  16   1   -0.32   21.12   0
   0 -16   1   -8.44   15.93   0
   0  16  -1    4.14   21.00   0
   0  16   1    0.42   22.61   0
   0 -16  -1  -10.83   22.55   0
  -1 -16  -1   31.87   22.44   0
   1 -16   1   16.56   22.22   0
   1  16   1   -6.44   22.92   0
  -1  16  -1   13.38   20.59   0
  -2  16  -1    8.73   21.41   0
  -2 -16  -1    4.74   23.25   0
   2  16   1    3.12   23.61   0
   2 -16   1    5.26   22.85   0
   3 -16   1   30.72   23.40   0
  -3 -16  -1   28.30   23.61   0
  -3  16  -1    1.74   21.04   0
   3  16   1    8.48   24.12   0
  -4 -16  -1  -10.53   21.25   0
   4  16   1   15.59   23.16   0
  -4  16  -1   -2.68   23.17   0
   4 -16   1    4.46   17.08   0
   5  16   1   -3.43   22.72   0
   5 -16   1    5.97   22.96   0
  -5  16  -1  -11.96   17.80   0
  -5 -16  -1    1.45   17.90   0
  -6  16  -1    5.87   23.51   0
  -6 -16  -1    1.10   22.53   0
   6  16   1    5.61   18.39   0
   7  16   1    1.06   24.13   0
  -7  16  -1   13.37   24.86   0
  -7 -16  -1   26.04   25.87   0
  -8  16  -1   22.81   29.57   0
  -8 -16  -1   17.15   28.38   0
   8  16   1   42.58   29.32   0
  -6 -17   1    1.42   19.99   0
   6 -17  -1   -4.97   28.38   0
  -6  17   1   15.87   25.26   0
   6  17  -1   16.22   28.04   0
   5  17  -1   18.11   27.86   0
   5 -17  -1   16.36   28.28   0
  -5 -17   1    9.40   19.62   0
  -5  17   1    7.27   27.85   0
  -4 -17   1   16.33   24.25   0
   4 -17  -1    3.64   24.95   0
   4  17  -1   26.88   20.30   0
  -4  17   1   12.91   23.89   0
  -3  17   1   28.16   18.67   0
   3  17  -1   42.07   23.95   0
   3 -17  -1   14.52   19.49   0
  -3 -17   1   31.77   23.37   0
   2 -17  -1   12.95   25.47   0
   2  17  -1   15.94   26.10   0
  -2  17   1   11.20   25.47   0
  -2 -17   1   -0.27   25.84   0
  -1 -17   1   19.04   25.05   0
   1  17  -1    2.32   25.81   0
  -1  17   1   22.40   18.69   0
   1 -17  -1   29.01   25.32   0
   0 -17   1    1.04   23.17   0
   0  17  -1   -7.02   23.12   0
   0  17   1  -14.18   25.36   0
   0 -17  -1  -25.78   25.52   0
   1  17   1    4.63   23.02   0
  -1  17  -1   14.80   23.36   0
   1 -17   1   -2.04   26.14   0
  -1 -17  -1   12.53   25.26   0
  -2 -17  -1   -5.68   22.98   0
   2 -17   1    0.35   18.74   0
   2  17   1    8.46   18.25   0
  -2  17  -1   -6.35   25.83   0
   3  17   1   17.80   23.17   0
   3 -17   1   -9.43   26.50   0
  -3  17  -1   17.34   23.41   0
  -3 -17  -1   11.79   23.55   0
   4  17   1   -0.17   27.17   0
  -4  17  -1   12.75   26.99   0
  -4 -17  -1   14.57   23.71   0
   4 -17   1    2.19   25.33   0
   5  17   1  -11.50   24.99   0
   5 -17   1    7.45   28.03   0
  -5  17  -1   20.31   24.84   0
  -5 -17  -1    4.40   24.27   0
  -6 -17  -1   15.02   25.80   0
   6  17   1   11.83   25.52   0
  -6  17  -1    6.55   26.59   0
  -4 -18   1   13.85   21.29   0
  -4  18   1    9.31   28.96   0
   4 -18  -1    3.80   26.75   0
   3  18  -1   -3.35   28.91   0
  -3  18   1   -3.79   28.71   0
   3 -18  -1   10.70   25.76   0
  -3 -18   1    8.89   28.50   0
   2  18  -1   21.04   20.36   0
   2 -18  -1    8.81   28.11   0
  -2  18   1    2.79   24.80   0
  -2 -18   1    8.38   25.64   0
   1 -18  -1    3.00   24.98   0
   1  18  -1   16.60   28.15   0
  -1  18   1  -29.40   24.65   0
  -1 -18   1    3.13   24.85   0
   0 -18  -1   14.45   27.08   0
   0  18   1    9.97   26.63   0
   0  18  -1    5.94   24.90   0
   0 -18   1   13.57   19.92   0
  -1 -18  -1   24.77   27.48   0
   1  18   1   23.82   24.97   0
  -1  18  -1    0.65   26.19   0
   1 -18   1    4.08   25.80   0
   2  18   1   -7.75   29.06   0
  -2  18  -1    7.44   25.55   0
  -2 -18  -1    9.68   20.69   0
   2 -18   1   23.29   29.09   0
  -3 -18  -1   12.28   26.08   0
  -3  18  -1    3.58   29.84   0
   3 -18   1   13.08   30.02   0
   3  18   1    9.63   26.08   0
  -4 -18  -1   18.21   28.99   0
 -16   0   2  -17.78   20.03   0
  14   0  -2    4.65   14.71   0
 -14   0   2   26.59   22.16   0
  12   0  -2  251.39   19.36   0
 -12   0   2  329.08   22.23   0
  10   0  -2  158.52   20.01   0
 -10   0   2  132.04   17.54   0
  -8   0   2   26.59   21.36   0
   8   0  -2   18.96   19.31   0
   6   0  -2  703.15   24.80   0
  -6   0   2  702.67   27.12   0
   4   0  -2 1860.18   33.50   0
  -4   0   2 1582.37   29.57   0
   2   0  -2 9755.81   84.14   0
  -2   0   2 9999.99   85.36   0
   0   0  -2  241.20   24.80   0
   0   0   2  268.65   24.86   0
  -2   0  -2   -0.99   19.60   0
   2   0   2   -0.25   19.59   0
   4   0   2  116.10   18.23   0
  -4   0  -2   91.13   13.61   0
  -6   0  -2 2067.73   29.08   0
   6   0   2 2228.00   35.17   0
  -8   0  -2   22.70   18.16   0
   8   0   2   -3.47   17.13   0
  10   0   2   29.87   14.06   0
 -10   0  -2   31.77   21.82   0
 -12   0  -2   46.53   17.05   0
  12   0   2   19.59   19.94   0
  14   0   2    5.98   21.70   0
 -14   0  -2    1.71   27.13   0
 -16   0  -2   41.40   28.00   0
  16   0   2   21.54   23.99   0
  17   1  -2    5.07   20.02   0
 -17   1   2    2.82   27.82   0
 -17  -1   2    7.51   29.04   0
 -16   1   2   -4.07   26.11   0
 -16  -1   2  -12.64   19.49   0
  16   1  -2  -15.33   17.52   0
 -15  -1   2    0.09   25.50   0
  15   1  -2   13.28   22.94   0
 -15   1   2    6.21   17.72   0
 -14  -1   2   23.12   24.14   0
 -14   1   2   36.16   21.19   0
  14   1  -2  -11.18   21.09   0
 -13   1   2   68.06   21.84   0
  13   1  -2   47.23   15.04   0
 -13  -1   2   51.68   17.69   0
  12  -1  -2   18.58   19.01   0
 -12  -1   2    7.36   22.35   0
 -12   1   2    3.74   21.47   0
  12   1  -2   21.97   18.16   0
  11  -1  -2  -18.05   18.87   0
 -11  -1   2  -24.86   23.11   0
  11   1  -2    6.75   19.77   0
 -11   1   2   11.58   15.00   0
  10   1  -2   41.49   14.30   0
  10  -1  -2   72.81   18.67   0
 -10  -1   2   45.77   16.34   0
 -10   1   2   62.06   21.06   0
  -9   1   2   -4.56   18.70   0
  -9  -1   2  -12.29   19.66   0
   9  -1  -2    1.37   12.01   0
   9   1  -2    1.24   17.43   0
  -8  -1   2   35.72   14.96   0
  -8   1   2   37.08   19.65   0
   8   1  -2   40.71   19.45   0
   8  -1  -2   44.59   18.92   0
  -7   1   2    6.93   20.61   0
   7   1  -2    9.00   13.84   0
  -7  -1   2   -1.13   20.92   0
   7  -1  -2    0.88   18.38   0
  -6   1   2  243.66   17.22   0
   6  -1  -2  317.45   22.27   0
  -6  -1   2  237.56   17.43   0
   6   1  -2  295.08   21.85   0
  -5   1   2 2068.21   34.49   0
   5   1  -2 1839.14   29.74   0
   5  -1  -2 1380.72   26.22   0
  -5  -1   2 2016.49   32.33   0
   4   1  -2   51.92   13.83   0
  -4   1   2   78.16   22.13   0
  -4  -1   2   74.32   19.83   0
   3   1  -2 2820.65   41.35   0
  -3  -1   2 2901.85   42.47   0
  -3   1   2 2824.76   39.52   0
  -2   1   2  110.03   20.33   0
   2   1  -2   91.63   17.21   0
   1  -1  -2  179.34   20.03   0
  -1   1   2  153.39   19.46   0
   1   1  -2  167.38   25.18   0
   0  -1  -2 8384.68   77.42   0
   0   1   2 9188.59   80.15   0
   1   1   2  974.41   26.86   0
  -1  -1  -2 1044.90   27.94   0
   1  -1   2 1362.53   54.48   0
  -1   1  -2  867.99   41.22   0
  -2   1  -2 2414.02   47.06   0
   2   1   2 3531.16   45.51   0
  -2  -1  -2 3629.60   46.60   0
   2  -1   2 3251.10   53.23   0
  -3  -1  -2 1844.68   33.40   0
   3   1   2 1379.79   25.94   0
  -3   1  -2 1772.03   35.78   0
   3  -1   2 1672.17   34.81   0
   4   1   2  136.97   19.54   0
  -4  -1  -2  133.06   19.86   0
  -4   1  -2  152.61   20.33   0
   4  -1   2  136.93   19.26   0
   5   1   2  153.43   19.77   0
   5  -1   2  145.60   21.73   0
  -5   1  -2  137.44   21.51   0
  -5  -1  -2  145.24   18.57   0
  -6  -1  -2  213.32   19.80   0
  -6   1  -2  210.20   22.02   0
   6  -1   2  135.39   15.45   0
   6   1   2  167.53   19.62   0
  -7  -1  -2   61.35   13.19   0
  -7   1  -2   84.62   14.52   0
   7  -1   2   81.33   19.07   0
   7   1   2   82.37   17.61   0
  -8   1  -2   -1.72   19.60   0
   8  -1   2    4.33   13.22   0
   8   1   2   -3.91   16.44   0
  -8  -1  -2   -5.62   12.34   0
   9  -1   2   60.04   19.35   0
   9   1   2   30.82   17.75   0
  -9   1  -2   65.14   20.67   0
  -9  -1  -2   33.64   18.26   0
 -10   1  -2   79.84   22.29   0
  10  -1   2   53.07   18.55   0
  10   1   2   34.48   13.59   0
 -10  -1  -2   49.38   14.54   0
  11   1   2   26.21   19.69   0
  11  -1   2   33.46   18.33   0
 -11   1  -2   41.85   23.11   0
 -11  -1  -2   42.94   21.55   0
 -12   1  -2   24.31   22.13   0
  12  -1   2   21.55   20.34   0
 -12  -1  -2   -4.54   22.76   0
  12   1   2   18.92   14.68   0
 -13  -1  -2   -2.30   22.92   0
  13   1   2    2.89   22.27   0
  13  -1   2   21.75   19.81   0
 -13   1  -2   11.04   23.63   0
  14  -1   2    6.67   16.05   0
 -14   1  -2   12.15   26.88   0
 -14  -1  -2   -7.17   20.59   0
  14   1   2   10.40   23.35   0
 -15   1  -2   26.27   28.34   0
 -15  -1  -2    2.90   27.64   0
  15   1   2  -10.38   22.89   0
  15  -1   2   19.23   24.79   0
  16   1   2    4.85   20.02   0
 -16  -1  -2   25.85   32.27   0
 -16   1  -2    6.35   22.16   0
 -17  -1  -2  -17.26   30.89   0
  17   1   2  -25.12   26.29   0
 -17   1  -2   -2.80   30.23   0
  17   2  -2   -2.80   26.18   0
 -17  -2   2   10.56   29.69   0
 -17   2   2   38.56   31.36   0
 -16  -2   2   10.37   26.10   0
 -16   2   2    3.42   27.69   0
  16   2  -2  -13.72   23.06   0
 -15   2   2   -8.87   18.58   0
  15   2  -2    5.73   23.15   0
 -15  -2   2  -11.10   26.84   0
  14   2  -2   -1.36   22.04   0
 -14  -2   2   -3.04   24.03   0
 -14   2   2   10.48   22.54   0
 -13   2   2   -2.53   15.64   0
  13   2  -2    3.57   20.52   0
 -13  -2   2   -0.85   22.09   0
  12   2  -2   38.40   19.68   0
 -12   2   2   20.87   21.26   0
 -12  -2   2   41.01   22.16   0
 -11   2   2  224.59   19.93   0
  11   2  -2  234.89   21.00   0
 -11  -2   2  192.83   22.23   0
 -10   2   2   91.40   15.16   0
  10   2  -2   65.89   20.87   0
 -10  -2   2   80.12   15.90   0
  -9  -2   2   19.34   13.28   0
  -9   2   2    8.40   18.64   0
   9   2  -2   14.77   17.41   0
  -8  -2   2  188.66   19.65   0
   8   2  -2  172.19   14.52   0
  -8   2   2  248.28   20.15   0
  -7   2   2  167.97   21.11   0
  -7  -2   2  148.18   20.20   0
   7   2  -2  106.57   13.82   0
   6   2  -2   -1.22   18.52   0
  -6  -2   2    3.76   19.24   0
  -6   2   2   -1.33   21.10   0
  -5  -2   2 1002.55   25.49   0
  -5   2   2  791.51   20.70   0
   5   2  -2 1019.98   25.35   0
  -4   2   2   14.95   13.79   0
  -4  -2   2   14.81   17.75   0
   4   2  -2   14.52   13.93   0
  -4   2   2   22.86   19.09   0
  -3   2   2  136.58   19.51   0
  -3  -2   2  169.40   20.20   0
   3   2  -2  174.90   20.71   0
   2   2  -2  322.16   19.55   0
   2  -2  -2  299.63   17.03   0
  -2   2   2  415.38   22.24   0
   1   2  -2 2847.41   52.72   0
   1  -2  -2 2244.69   33.88   0
  -1   2   2 3063.10   40.74   0
   0   2  -2 2018.04   55.97   0
   0  -2  -2 2376.87   35.46   0
   0  -2   2 1985.58   54.69   0
   0   2   2 3359.11   43.67   0
  -1  -2  -2  308.18   21.93   0
   1   2   2  292.25   21.60   0
  -1   2  -2  235.05   27.51   0
  -2   2  -2 1013.69   37.16   0
   2   2   2  705.01   20.71   0
  -2  -2  -2 1148.91   28.71   0
   3   2   2  456.40   20.98   0
  -3  -2  -2  453.78   21.70   0
   3  -2   2  501.86   26.89   0
  -3   2  -2  503.96   27.51   0
  -4   2  -2  118.72   21.99   0
   4  -2   2   88.79   14.25   0
   4   2   2   70.80   13.13   0
  -4  -2  -2  107.61   18.46   0
   5  -2   2   12.20   20.03   0
  -5   2  -2    4.81   16.07   0
  -5  -2  -2    4.87   18.34   0
   5   2   2   -0.25   18.21   0
  -6   2  -2   37.77   15.18   0
   6   2   2   21.61   13.14   0
   6  -2   2   34.73   13.20   0
  -6  -2  -2   32.44   18.49   0
  -7   2  -2  368.32   24.25   0
   7   2   2  269.59   20.01   0
   7  -2   2  252.84   20.78   0
  -7  -2  -2  241.96   14.52   0
   8   2   2   14.47   11.94   0
   8  -2   2   30.34   17.30   0
  -8  -2  -2   29.66   17.18   0
  -8   2  -2   26.77   20.69   0
   9  -2   2   60.99   18.94   0
   9   2   2   32.06   18.24   0
  -9   2  -2   70.81   22.08   0
  -9  -2  -2   28.94   18.41   0
 -10  -2  -2   47.41   19.58   0
 -10   2  -2   77.56   23.50   0
  10  -2   2   81.98   19.93   0
  10   2   2   50.19   18.27   0
 -11   2  -2   41.51   22.72   0
  11  -2   2   24.91   17.92   0
 -11  -2  -2    6.28   19.23   0
  11   2   2  -15.59   18.85   0
 -12  -2  -2   20.06   22.99   0
  12  -2   2   33.22   14.48   0
 -12   2  -2   41.58   23.74   0
  12   2   2   44.30   19.58   0
 -13   2  -2  104.63   25.43   0
  13  -2   2   76.39   22.29   0
  13   2   2   88.57   22.61   0
 -13  -2  -2  102.02   24.47   0
  14   2   2   -3.93   22.54   0
 -14   2  -2   -0.79   25.99   0
 -14  -2  -2    4.82   25.01   0
 -15   2  -2   -4.83   28.22   0
  15   2   2    6.62   26.46   0
 -15  -2  -2   22.04   30.34   0
 -16  -2  -2   10.30   33.51   0
  16   2   2   -4.67   20.86   0
 -16   2  -2  -11.31   29.31   0
 -17   2  -2  -15.60   33.32   0
  17   2   2  -10.98   30.59   0
 -17  -2  -2    7.72   32.87   0
  17   3  -2  -30.10   30.01   0
 -17  -3   2   -1.98   30.26   0
 -17   3   2  -14.40   28.46   0
 -17   3   2    9.39   27.79   0
 -16  -3   2    7.07   29.31   0
  16   3  -2    2.97   25.61   0
 -16   3   2   28.01   28.31   0
 -15   3   2   -0.81   23.97   0
  15   3  -2   -0.62   23.36   0
 -15  -3   2   -3.57   19.81   0
 -14  -3   2   11.94   23.75   0
 -14   3   2   -2.59   23.64   0
  14   3  -2   -1.05   22.57   0
 -13  -3   2   25.11   23.68   0
 -13   3   2   44.75   20.24   0
  13   3  -2   29.24   15.14   0
 -12   3   2   34.57   14.33   0
  12   3  -2   23.23   14.37   0
 -12  -3   2   24.09   22.00   0
  11   3  -2    7.98   18.87   0
 -11  -3   2   -3.34   19.22   0
 -11   3   2    7.47   13.53   0
 -10   3   2  103.28   19.71   0
  10   3  -2   71.35   17.83   0
 -10  -3   2   62.35   14.82   0
  -9   3   2    1.17   13.20   0
  -9  -3   2    6.07   18.35   0
   9   3  -2   16.36   17.34   0
  -8   3   2   47.31   13.86   0
   8   3  -2   45.69   12.49   0
  -8  -3   2   52.34   18.07   0
   7   3  -2  257.46   15.24   0
  -7  -3   2  265.78   20.67   0
  -7   3   2  280.07   21.65   0
   6   3  -2    4.07   17.95   0
  -6  -3   2   11.80   18.09   0
  -6   3   2   11.04   20.30   0
  -6   3   2    0.88   14.21   0
  -5  -3   2  205.46   15.20   0
  -5   3   2  258.57   20.22   0
   5   3  -2  254.69   19.80   0
  -5   3   2  181.75   14.94   0
  -4   3   2    4.80   12.59   0
  -4  -3   2    2.75   12.79   0
   4   3  -2    4.19   12.89   0
  -3  -3   2   -1.19   12.01   0
  -3   3   2    7.31   18.47   0
   3  -3  -2    0.50   18.61   0
   3   3  -2    1.12   17.20   0
   2   3  -2 3722.51   44.60   0
  -2   3   2 3248.22   36.63   0
   2  -3  -2 3298.14   36.93   0
   1   3  -2  740.32   27.47   0
   1  -3  -2  887.91   25.13   0
  -1   3   2  866.89   24.66   0
   0   3   2 1542.07   26.18   0
   0  -3  -2 2123.69   32.96   0
   0   3  -2 1233.62   34.17   0
   1   3   2 7607.30   58.05   0
  -1  -3  -2 7115.21   52.29   0
  -1   3  -2 6872.05   69.77   0
   2   3   2 3470.11   34.27   0
  -2  -3  -2 3354.11   33.82   0
  -2   3  -2 4391.82   50.10   0
   3   3   2   32.98   18.20   0
  -3  -3  -2   30.54   17.43   0
  -3   3  -2   17.01   14.12   0
  -3   3  -2   25.33   17.41   0
  -4   3  -2  182.11   16.17   0
   4   3   2  163.82   13.85   0
  -4  -3  -2  195.63   19.45   0
   5   3   2  104.67   18.53   0
  -5   3  -2  150.08   21.91   0
  -5  -3  -2   86.92   13.40   0
  -6   3  -2   -3.65   14.76   0
   6   3   2    3.99   12.13   0
  -6  -3  -2   -2.68   12.40   0
  -7   3  -2   89.72   21.43   0
   7   3   2   64.12   12.77   0
  -7  -3  -2   72.34   12.67   0
   8   3   2  228.04   18.11   0
  -8   3  -2  348.24   23.38   0
  -8  -3  -2  276.28   18.19   0
  -9   3  -2  258.39   22.66   0
   9   3   2  130.47   14.66   0
  -9  -3  -2  147.85   14.82   0
 -10   3  -2  263.27   23.70   0
 -10  -3  -2  161.96   14.51   0
  10   3   2  134.74   19.16   0
 -11   3  -2   76.63   22.96   0
  11   3   2   58.43   18.62   0
 -11  -3  -2   63.03   14.43   0
 -12   3  -2    4.03   15.70   0
  12   3   2    2.14   19.71   0
 -12  -3  -2   12.43   21.79   0
 -13  -3  -2   54.68   17.09   0
 -13   3  -2   66.27   25.12   0
  13   3   2   29.41   21.40   0
  14   3   2   64.60   17.67   0
 -14  -3  -2   52.31   26.82   0
 -14   3  -2   64.03   26.84   0
 -15   3  -2   16.13   25.23   0
  15   3   2   24.64   26.21   0
 -15  -3  -2   19.54   29.73   0
 -16  -3  -2   17.48   34.40   0
  16   3   2   -1.59   26.64   0
 -16   3  -2   -8.05   22.68   0
 -17  -4   2   17.58   26.98   0
 -17   4   2    5.64   28.41   0
 -17   4   2  -22.61   31.58   0
  17   4  -2   23.07   28.12   0
 -16  -4   2   39.89   32.06   0
 -16   4   2   23.74   29.25   0
  16   4  -2    0.85   20.12   0
 -16   4   2   18.08   26.77   0
 -15   4   2    2.54   26.31   0
 -15  -4   2   -0.14   27.49   0
  15   4  -2    2.38   22.56   0
 -15   4   2    1.64   23.66   0
 -14   4   2  -24.44   21.81   0
  14   4  -2   17.17   22.42   0
 -14  -4   2    1.32   24.24   0
 -14   4   2    8.16   23.80   0
 -13  -4   2   22.06   23.17   0
  13   4  -2    9.49   15.59   0
 -13   4   2   14.30   22.06   0
 -13   4   2   21.19   20.10   0
  12   4  -2   47.03   19.17   0
 -12  -4   2   29.21   14.58   0
 -12   4   2   35.93   20.95   0
 -12   4   2   33.23   20.83   0
 -11  -4   2   54.72   20.79   0
 -11   4   2   54.30   20.21   0
 -11   4   2   81.01   20.14   0
  11   4  -2   57.19   13.75   0
 -10   4   2   65.32   13.42   0
  10   4  -2   45.44   18.66   0
 -10   4   2   66.97   17.92   0
 -10  -4   2   61.27   18.30   0
  -9   4   2  113.76   15.38   0
  -9  -4   2  104.56   18.39   0
   9   4  -2  100.65   18.37   0
  -9   4   2   90.22   14.72   0
  -8   4   2   40.91   18.52   0
  -8   4   2   33.11   17.83   0
  -8  -4   2   46.49   17.46   0
   8   4  -2   14.65   17.23   0
  -7   4   2   19.42   18.35   0
  -7   4   2   29.24   18.52   0
  -7  -4   2   11.13   16.76   0
   7   4  -2   19.08   12.07   0
  -6   4   2  117.48   14.02   0
   6   4  -2  146.29   13.86   0
  -6  -4   2  140.44   13.46   0
  -6   4   2  122.81   14.15   0
  -5   4   2  119.91   18.95   0
  -5  -4   2  132.82   19.03   0
   5   4  -2  153.69   19.09   0
  -4  -4   2   92.05   18.81   0
   4  -4  -2   69.49   13.45   0
  -4   4   2   69.24   13.02   0
   4   4  -2  123.62   18.98   0
   3  -4  -2   -3.08   17.20   0
  -3   4   2    0.35   16.91   0
  -3  -4   2   -4.19   15.43   0
   3   4  -2    1.58   11.21   0
   2  -4  -2  491.56   20.73   0
   2   4  -2  455.30   21.13   0
  -2   4   2  396.80   20.37   0
   1   4  -2  129.27   18.24   0
  -1   4   2  159.66   18.50   0
   1  -4  -2  180.93   18.88   0
   0   4  -2  133.87   17.98   0
   0   4   2  224.97   18.57   0
   0  -4  -2  207.46   19.29   0
  -1  -4  -2  664.77   18.89   0
   1   4   2  740.06   18.97   0
  -1   4  -2  785.14   25.91   0
  -2   4  -2    2.38   16.06   0
  -2  -4  -2    1.55   12.29   0
   2   4   2    4.89   16.44   0
  -3  -4  -2 1734.82   27.08   0
  -3   4  -2 1387.71   28.10   0
   3   4   2 1732.39   27.65   0
  -4  -4  -2  199.42   13.64   0
  -4   4  -2  157.92   16.10   0
   4   4   2  187.80   13.71   0
  -4   4  -2  195.52   19.42   0
  -5  -4  -2  254.77   19.43   0
  -5   4  -2  313.45   20.90   0
  -5   4  -2  210.29   16.77   0
   5   4   2  271.12   19.48   0
  -6  -4  -2    9.75   12.10   0
   6   4   2   19.68   16.93   0
  -6   4  -2   12.88   19.59   0
  -7   4  -2    2.81   13.36   0
   7   4   2   18.06   16.58   0
  -7  -4  -2   21.44   16.69   0
  -8  -4  -2   -5.96   12.16   0
  -8   4  -2    8.55   19.31   0
   8   4   2    1.50   12.01   0
  -9   4  -2    1.43   18.62   0
  -9  -4  -2    2.12   16.99   0
   9   4   2   -0.61   13.16   0
 -10  -4  -2   -0.52   17.08   0
 -10   4  -2   -1.48   20.28   0
  10   4   2  -11.99   16.51   0
 -11  -4  -2   15.14   14.14   0
 -11   4  -2   14.00   15.70   0
  11   4   2   19.61   17.49   0
 -12  -4  -2   22.18   14.90   0
  12   4   2   24.00   19.15   0
 -12   4  -2   31.31   20.97   0
 -13   4  -2   58.13   25.10   0
 -13  -4  -2   38.73   22.72   0
  13   4   2   59.08   20.91   0
 -14  -4  -2   -2.64   18.57   0
 -14   4  -2    7.05   23.38   0
  14   4   2   16.34   21.69   0
  15   4   2    9.09   19.42   0
 -15   4  -2   10.43   24.74   0
 -15  -4  -2   13.06   29.93   0
 -16  -4  -2   27.71   35.04   0
 -16   4  -2   -2.58   30.90   0
  16   4   2    9.00   30.77   0
 -17  -5   2   14.57   27.74   0
 -17   5   2   51.17   31.79   0
  17   5  -2   31.48   23.70   0
 -17   5   2   -8.16   28.86   0
  16   5  -2   32.80   29.18   0
 -16   5   2   19.96   26.87   0
 -16  -5   2    6.11   23.53   0
 -16   5   2   12.16   20.68   0
  15   5  -2   31.69   23.64   0
 -15  -5   2    6.79   20.25   0
 -15   5   2   12.75   19.77   0
 -15   5   2    7.25   26.58   0
 -14  -5   2   42.00   24.46   0
 -14   5   2   19.04   17.82   0
 -14   5   2   14.06   17.99   0
  14   5  -2    5.10   21.54   0
  13   5  -2   11.22   19.19   0
 -13   5   2    3.09   15.65   0
 -13  -5   2   15.68   22.46   0
 -13   5   2   11.96   15.61   0
 -12   5   2   15.72   21.46   0
  12   5  -2   11.90   18.83   0
 -12  -5   2  -10.06   19.22   0
 -12   5   2   19.01   15.49   0
  11   5  -2   67.37   18.36   0
 -11   5   2   86.77   14.72   0
 -11   5   2  108.51   19.70   0
 -11  -5   2   85.13   14.58   0
 -10   5   2   72.77   20.13   0
 -10  -5   2   56.86   17.99   0
  10   5  -2   61.64   13.61   0
 -10   5   2   63.47   13.77   0
  -9  -5   2   13.64   17.52   0
   9   5  -2   12.91   16.49   0
  -9   5   2   12.02   18.72   0
  -9   5   2   33.03   18.08   0
  -8   5   2  208.01   20.23   0
   8   5  -2  138.23   19.13   0
  -8   5   2  142.06   14.27   0
  -8  -5   2  198.85   19.14   0
  -7  -5   2   88.94   12.56   0
  -7   5   2   95.27   17.64   0
   7   5  -2   82.81   17.44   0
  -7   5   2  109.25   17.73   0
  -6  -5   2   31.50   11.46   0
   6   5  -2   32.02   11.84   0
  -6   5   2   46.45   17.49   0
  -5   5   2   21.81   12.27   0
   5   5  -2   21.28   12.03   0
  -5  -5   2   28.23   16.51   0
  -4   5   2  848.87   23.35   0
  -4  -5   2  896.76   23.27   0
   4   5  -2  873.87   23.95   0
   4  -5  -2  747.27   22.82   0
   3   5  -2  122.31   14.16   0
   3  -5  -2  171.20   18.54   0
  -3  -5   2  172.78   18.64   0
  -3   5   2  148.78   13.61   0
  -2   5   2   27.38   12.00   0
   2  -5  -2   27.23   16.74   0
   2   5  -2   26.01   15.33   0
  -2  -5   2   21.42   10.76   0
  -1   5   2   23.85   16.76   0
   1  -5  -2   12.48   16.86   0
   1   5  -2   23.31   15.46   0
   0   5  -2  374.54   19.50   0
   0  -5  -2  373.44   15.14   0
   0   5   2  458.41   19.71   0
   1   5   2  207.01   18.12   0
  -1   5  -2  185.00   17.87   0
  -1  -5  -2  164.69   13.18   0
  -2  -5  -2  133.27   17.26   0
   2   5   2  120.69   12.71   0
  -2   5  -2  175.03   17.36   0
  -3  -5  -2  417.78   15.34   0
  -3   5  -2  518.70   21.72   0
   3   5   2  494.88   20.11   0
  -4  -5  -2 1537.67   26.03   0
   4   5   2 1493.62   28.11   0
  -4   5  -2 1638.43   29.34   0
  -5   5  -2   18.65   17.07   0
   5   5   2   19.37   16.86   0
  -5   5  -2   26.15   18.42   0
  -5  -5  -2   23.91   11.85   0
  -6   5  -2   -4.74   17.22   0
  -6  -5  -2    9.79   16.71   0
   6   5   2    1.76   16.79   0
  -6   5  -2   16.90   18.92   0
  -7  -5  -2   21.53   15.79   0
  -7   5  -2   12.06   18.81   0
  -7   5  -2   20.47   19.16   0
   7   5   2   23.04   15.33   0
  -8   5  -2   11.12   17.45   0
   8   5   2    6.81   16.44   0
  -8  -5  -2  -12.96   17.10   0
  -8   5  -2    0.04   17.78   0
  -9   5  -2  -11.44   14.81   0
  -9  -5  -2    7.22   17.99   0
   9   5   2   -0.77   17.90   0
  -9   5  -2   21.65   19.93   0
 -10  -5  -2    5.36   19.00   0
 -10   5  -2   14.02   14.58   0
  10   5   2    6.40   18.70   0
 -10   5  -2   21.52   21.23   0
 -11   5  -2   14.82   21.76   0
 -11  -5  -2   11.42   14.22   0
 -11   5  -2   18.16   22.50   0
  11   5   2   12.23   14.04   0
 -12   5  -2   72.21   22.57   0
 -12   5  -2   63.92   22.94   0
  12   5   2   35.54   20.35   0
 -12  -5  -2   58.77   15.06   0
  13   5   2   -2.24   20.27   0
 -13  -5  -2   16.51   16.60   0
 -13   5  -2    6.13   25.35   0
 -13   5  -2    4.35   17.63   0
  14   5   2   27.15   23.47   0
 -14   5  -2   53.37   24.17   0
 -14  -5  -2   50.79   23.52   0
 -14   5  -2   28.79   25.60   0
 -15   5  -2   11.42   25.73   0
 -15  -5  -2   -3.83   26.37   0
 -15   5  -2  -20.83   28.13   0
  15   5   2   24.51   26.47   0
 -16   5  -2   42.38   28.14   0
 -16   5  -2   40.26   28.14   0
 -16  -5  -2   -8.64   35.06   0
  16   5   2    0.64   28.86   0
 -16  -6   2   17.63   32.73   0
  16   6  -2   -9.94   30.28   0
 -16   6   2    6.14   30.52   0
 -16   6   2  -32.26   29.90   0
 -15   6   2    4.67   25.33   0
 -15  -6   2    9.41   28.94   0
 -15   6   2    0.48   27.48   0
  15   6  -2   23.07   19.72   0
 -14   6   2   11.02   18.00   0
 -14  -6   2    1.08   18.20   0
 -14   6   2   16.55   25.66   0
  14   6  -2    4.62   23.96   0
 -13  -6   2   12.74   22.25   0
  13   6  -2   -5.67   19.21   0
 -13   6   2   15.62   17.01   0
 -13   6   2   -1.05   22.12   0
 -12  -6   2   58.08   20.90   0
  12   6  -2   46.34   14.78   0
 -12   6   2   56.49   21.18   0
 -12   6   2   49.13   19.82   0
 -11   6   2   -8.39   14.32   0
 -11  -6   2    0.98   19.91   0
  11   6  -2   -7.59   14.13   0
 -11   6   2   26.05   19.03   0
 -10   6   2   22.72   14.90   0
 -10  -6   2   26.62   13.54   0
 -10   6   2   46.43   19.22   0
  10   6  -2   30.39   17.45   0
  -9   6   2    7.68   13.40   0
  -9  -6   2   -8.13   16.97   0
  -9   6   2   15.62   18.90   0
   9   6  -2  -15.11   17.88   0
  -8  -6   2    8.09   11.84   0
  -8   6   2   -6.44   13.52   0
  -8   6   2    4.48   17.68   0
   8   6  -2   12.24   16.75   0
  -7   6   2   73.96   13.23   0
  -7   6   2   60.04   13.02   0
  -7  -6   2   80.70   12.14   0
   7   6  -2   62.28   17.17   0
  -6   6   2   10.40   15.82   0
  -6  -6   2   -9.22   16.03   0
   6   6  -2   -6.12   11.50   0
   5  -6  -2  136.68   14.34   0
   5   6  -2  261.19   18.08   0
  -5   6   2  183.46   13.63   0
  -5  -6   2  230.58   17.48   0
   4   6  -2    6.74   15.98   0
   4  -6  -2   -5.40   16.58   0
  -4  -6   2   -0.31   16.10   0
  -4   6   2    4.02   16.57   0
   3   6  -2   29.63   11.88   0
   3  -6  -2   35.82   12.25   0
  -3   6   2   34.12   17.11   0
  -3  -6   2   52.21   16.07   0
   2  -6  -2    5.97   12.02   0
  -2   6   2    3.01   16.75   0
  -2  -6   2    5.83   16.20   0
   2   6  -2   -1.23   16.09   0
  -1   6   2   95.78   18.01   0
   1   6  -2   68.91   12.95   0
   1  -6  -2   89.30   13.02   0
  -1  -6   2   86.40   17.03   0
   0  -6  -2  514.92   20.49   0
   0   6  -2  423.86   20.33   0
   0   6   2  452.65   15.64   0
  -1  -6  -2   66.54   12.33   0
   1   6   2   85.95   17.64   0
  -1   6  -2   51.55   12.28   0
  -2  -6  -2   -4.31   17.49   0
   2   6   2   -4.91   12.68   0
  -2   6  -2    2.15   16.78   0
  -3  -6  -2  281.49   18.96   0
  -3   6  -2  290.39   19.96   0
   3   6   2  284.69   18.47   0
   3  -6   2  271.48   19.97   0
  -4  -6  -2   91.45   17.26   0
   4   6   2   79.36   17.41   0
  -4   6  -2   87.63   16.00   0
   5   6   2  122.90   17.74   0
  -5   6  -2  134.30   17.90   0
  -5   6  -2   87.91   18.64   0
  -5  -6  -2  121.14   12.64   0
   6   6   2   16.43   16.10   0
  -6  -6  -2   32.24   15.83   0
  -6   6  -2   11.92   15.94   0
  -6   6  -2   11.39   17.34   0
  -7   6  -2  -10.50   17.58   0
  -7  -6  -2   15.78   16.10   0
   7   6   2    3.97   16.10   0
  -7   6  -2   -7.64   18.70   0
   8   6   2   27.87   17.77   0
  -8  -6  -2   51.10   17.59   0
  -8   6  -2   42.35   19.65   0
  -8   6  -2   34.65   14.53   0
  -9  -6  -2   32.00   17.20   0
  -9   6  -2   22.76   20.71   0
   9   6   2   28.30   17.10   0
  -9   6  -2   30.72   20.13   0
 -10   6  -2    3.88   14.95   0
 -10  -6  -2    4.54   18.20   0
 -10   6  -2   -1.17   20.27   0
  10   6   2    1.32   17.13   0
  11   6   2   27.83   19.60   0
 -11  -6  -2   37.82   14.58   0
 -11   6  -2   61.75   21.18   0
 -11   6  -2   60.16   19.14   0
 -12   6  -2  -17.40   21.25   0
 -12   6  -2   -1.94   21.82   0
  12   6   2    2.58   14.43   0
 -12  -6  -2    7.12   20.81   0
  13   6   2   17.66   20.30   0
 -13  -6  -2    1.95   22.43   0
 -13   6  -2   15.20   24.85   0
 -13   6  -2    3.97   24.32   0
 -14  -6  -2   -7.50   24.72   0
  14   6   2  -12.71   21.70   0
 -14   6  -2    1.68   24.79   0
 -14   6  -2   19.64   27.58   0
 -15   6  -2   21.36   29.40   0
 -15   6  -2   -1.32   29.09   0
 -15  -6  -2   -2.83   21.85   0
  15   6   2    9.95   25.21   0
 -16  -6  -2    3.99   34.60   0
  16   6   2  -27.95   28.96   0
 -16   6  -2   13.22   29.05   0
 -16   6  -2    0.70   28.59   0
 -16  -7   2   21.01   34.17   0
 -16   7   2   -0.55   27.83   0
 -16   7   2    9.39   30.69   0
  16   7  -2    3.51   32.69   0
 -15   7   2    4.53   20.50   0
 -15  -7   2    8.95   21.87   0
  15   7  -2   11.58   20.79   0
 -15   7   2   22.83   27.65   0
  14   7  -2  -13.66   23.04   0
 -14  -7   2   -2.56   23.63   0
 -14   7   2   -7.36   18.77   0
 -14   7   2    8.51   25.71   0
 -13   7   2   16.66   21.87   0
 -13   7   2   12.26   17.31   0
 -13  -7   2   -1.73   23.17   0
  13   7  -2   -5.46   22.34   0
 -12   7   2   13.95   22.81   0
 -12   7   2   -8.78   23.34   0
 -12  -7   2  -19.30   20.84   0
  12   7  -2    5.42   20.44   0
 -11  -7   2   17.99   15.06   0
  11   7  -2    9.17   20.49   0
 -11   7   2   37.16   20.81   0
 -11   7   2   24.27   20.86   0
 -10  -7   2   12.14   18.58   0
 -10   7   2   15.75   20.24   0
  10   7  -2    8.61   17.34   0
 -10   7   2   12.88   20.09   0
   9   7  -2    5.04   18.48   0
  -9  -7   2   -3.72   17.00   0
  -9   7   2   -1.13   13.63   0
  -9   7   2   -4.28   19.06   0
  -8  -7   2    6.32   17.61   0
  -8   7   2   -6.85   18.10   0
   8   7  -2    4.56   16.79   0
  -8   7   2   10.94   16.91   0
  -7  -7   2   -3.11   17.36   0
  -7   7   2   16.34   16.93   0
   7   7  -2    5.14   17.55   0
   6   7  -2  152.37   17.49   0
  -6  -7   2  187.87   17.79   0
  -6   7   2  123.70   13.21   0
   5   7  -2   12.49   16.82   0
  -5   7   2   12.20   15.79   0
   5  -7  -2    7.36   15.94   0
  -5  -7   2    3.85   16.46   0
  -4   7   2   10.97   11.09   0
   4  -7  -2   11.75   11.15   0
  -4  -7   2    9.56   16.23   0
   4   7  -2    9.77   16.74   0
   3   7  -2   43.03   15.89   0
  -3   7   2   62.61   16.50   0
  -3  -7   2   57.54   16.28   0
   3  -7  -2   46.33   16.60   0
   2   7  -2 1564.02   26.26   0
  -2   7   2 1242.72   24.81   0
   2  -7  -2 1132.18   20.76   0
  -2  -7   2 1276.72   23.61   0
  -1  -7   2  126.05   17.02   0
   1   7  -2  136.65   17.29   0
  -1   7   2  133.36   17.25   0
   1  -7  -2  140.63   17.36   0
   0   7  -2  103.06   15.93   0
   0   7   2  129.88   16.64   0
   0  -7  -2  118.32   17.19   0
   0  -7   2  106.69   16.95   0
  -1   7  -2  333.12   18.80   0
   1   7   2  359.18   17.70   0
   1  -7   2  338.95   19.42   0
  -1  -7  -2  353.47   18.63   0
   2  -7   2  127.54   16.21   0
  -2   7  -2  102.63   16.69   0
  -2  -7  -2  113.02   12.38   0
   2   7   2  121.59   17.19   0
  -3  -7  -2   59.99   16.60   0
   3   7   2   63.47   11.86   0
   3  -7   2   42.59   16.67   0
  -3   7  -2   28.70   11.85   0
   4   7   2  148.30   12.92   0
  -4  -7  -2  156.93   12.54   0
  -4   7  -2  118.17   18.00   0
  -5   7  -2   15.76   12.06   0
  -5  -7  -2   17.46   15.60   0
   5   7   2   25.38   15.00   0
  -6   7  -2   95.16   18.90   0
  -6  -7  -2   99.44   11.66   0
  -6   7  -2   67.66   13.01   0
   6   7   2   92.72   12.03   0
  -7   7  -2    5.16   19.79   0
  -7  -7  -2   24.70   12.67   0
  -7   7  -2   29.55   17.98   0
   7   7   2   16.10   16.63   0
   8   7   2    7.53   13.03   0
  -8   7  -2   -0.70   21.00   0
  -8  -7  -2   12.60   18.18   0
  -8   7  -2   13.28   19.51   0
  -9   7  -2   13.43   20.64   0
  -9   7  -2   -1.35   15.06   0
  -9  -7  -2    0.21   12.82   0
   9   7   2   10.26   17.84   0
 -10   7  -2    9.47   14.39   0
 -10  -7  -2   10.53   18.67   0
 -10   7  -2   14.55   14.48   0
  10   7   2   17.71   19.13   0
 -11   7  -2    4.61   15.36   0
 -11   7  -2   10.97   21.80   0
 -11  -7  -2   -2.30   18.49   0
  11   7   2    7.06   14.28   0
 -12  -7  -2    0.55   19.77   0
  12   7   2   -5.95   21.21   0
 -12   7  -2    9.05   22.78   0
 -12   7  -2  -20.24   20.98   0
  13   7   2    5.71   16.00   0
 -13  -7  -2    4.42   16.48   0
 -13   7  -2  -13.74   26.31   0
 -13   7  -2    7.53   23.13   0
 -14  -7  -2   14.19   18.24   0
  14   7   2   18.58   22.21   0
 -14   7  -2   12.67   28.32   0
 -14   7  -2   26.81   25.45   0
 -15   7  -2    0.82   29.60   0
  15   7   2    2.69   25.58   0
 -15   7  -2    6.43   30.40   0
 -15  -7  -2   14.15   22.00   0
 -16   8   2    7.54   29.07   0
  15   8  -2    5.10   21.08   0
 -15   8   2   28.83   27.74   0
 -15  -8   2   -7.69   30.51   0
 -15   8   2    6.87   26.00   0
  14   8  -2   14.11   26.62   0
 -14  -8   2    6.45   27.58   0
 -14   8   2   25.98   26.77   0
 -14   8   2   39.20   24.85   0
 -13   8   2   12.36   22.53   0
  13   8  -2   -4.70   23.23   0
 -13  -8   2    7.72   24.37   0
 -13   8   2   22.76   23.05   0
 -12  -8   2   11.81   21.45   0
  12   8  -2   14.13   22.46   0
 -12   8   2   17.01   16.57   0
 -12   8   2   27.55   22.27   0
 -11  -8   2   40.09   21.77   0
  11   8  -2   42.10   19.70   0
 -11   8   2   35.67   22.81   0
 -11   8   2   14.25   16.64   0
 -10  -8   2   -2.86   18.20   0
  10   8  -2   -2.30   18.00   0
 -10   8   2   -2.71   19.25   0
 -10   8   2   -2.37   20.43   0
  -9   8   2   26.37   17.72   0
  -9  -8   2   28.32   18.11   0
   9   8  -2   23.61   17.36   0
  -9   8   2    9.54   19.31   0
  -8   8   2    2.98   18.08   0
  -8   8   2   -1.09   16.92   0
  -8  -8   2   -8.67   17.99   0
   8   8  -2    5.08   18.09   0
  -7  -8   2  119.61   13.64   0
  -7   8   2  119.86   19.29   0
   7   8  -2  100.92   14.33   0
  -6   8   2    0.47   12.16   0
  -6  -8   2   -1.48   11.81   0
   6   8  -2    1.85   17.09   0
  -5  -8   2    3.72   11.44   0
   5  -8  -2   16.38   16.08   0
   5   8  -2    6.60   11.76   0
  -5   8   2   14.56   15.87   0
   4  -8  -2   17.18   15.66   0
  -4  -8   2   22.36   15.11   0
   4   8  -2   12.51   11.58   0
  -4   8   2   26.54   15.68   0
  -3  -8   2   -6.19   15.76   0
   3  -8  -2   13.39   15.18   0
   3   8  -2   11.18   15.92   0
  -3   8   2   -8.64   15.26   0
   2  -8  -2   34.36   15.65   0
  -2  -8   2   15.35   11.00   0
  -2   8   2   25.63   11.13   0
   2   8  -2   27.21   16.15   0
   1   8  -2    3.58   16.46   0
  -1  -8   2    7.23   16.23   0
  -1   8   2    1.75   11.14   0
   1  -8  -2   13.68   10.89   0
   0   8   2   12.28   15.70   0
   0  -8  -2    3.05   15.49   0
   0   8  -2    7.86   16.39   0
   0  -8   2    6.80   16.05   0
  -1   8  -2   52.29   16.55   0
  -1  -8  -2   50.53   11.48   0
   1   8   2   51.90   11.45   0
   1  -8   2   44.57   16.46   0
   2   8   2   17.17   15.35   0
  -2   8  -2   17.46   15.94   0
   2  -8   2   20.89   15.97   0
  -2  -8  -2   15.99   15.26   0
   3   8   2  107.54   15.44   0
   3  -8   2   65.09   16.13   0
  -3  -8  -2  102.24   15.88   0
  -3   8  -2   98.61   16.63   0
  -4  -8  -2  228.61   12.58   0
   4  -8   2  153.10   17.49   0
   4   8   2  225.43   17.28   0
  -4   8  -2  165.77   18.36   0
   5   8   2  123.37   17.03   0
  -5  -8  -2  105.93   16.75   0
  -5   8  -2   69.24   17.89   0
   6   8   2    5.05   12.35   0
  -6   8  -2  -17.45   17.42   0
  -6  -8  -2   -1.24   12.42   0
  -6   8  -2    2.32   18.16   0
   7   8   2  -10.04   16.18   0
  -7  -8  -2    3.96   12.26   0
  -7   8  -2   -0.41   20.11   0
  -7   8  -2   -6.72   18.48   0
   8   8   2   18.57   12.69   0
  -8   8  -2   19.10   18.91   0
  -8   8  -2   17.41   20.68   0
  -8  -8  -2   10.20   16.67   0
  -9   8  -2   23.54   20.56   0
  -9  -8  -2   19.13   12.71   0
  -9   8  -2   10.26   13.85   0
   9   8   2   21.30   17.87   0
 -10   8  -2   -5.54   21.63   0
  10   8   2   10.35   19.44   0
 -10  -8  -2   11.79   19.80   0
 -10   8  -2   10.76   21.57   0
 -11   8  -2   13.26   20.72   0
 -11  -8  -2   -6.54   20.25   0
  11   8   2    9.23   14.25   0
 -11   8  -2   12.58   15.94   0
 -12   8  -2   -4.80   24.56   0
 -12  -8  -2  -13.73   20.34   0
 -12   8  -2   -1.92   21.78   0
  12   8   2    7.83   21.80   0
 -13   8  -2    3.08   23.60   0
 -13   8  -2   19.94   24.06   0
  13   8   2   15.54   16.87   0
 -13  -8  -2    8.05   23.80   0
 -14  -8  -2    1.29   24.79   0
  14   8   2  -17.93   26.31   0
 -14   8  -2   15.90   25.71   0
 -14   8  -2    7.09   28.64   0
 -15   8  -2   23.43   31.27   0
 -15   8  -2  -15.54   31.56   0
 -15  -8  -2   19.28   27.88   0
  15   8   2    9.93   29.35   0
  15   9  -2   10.95   28.50   0
 -15   9   2  -11.12   30.04   0
 -15  -9   2   25.92   27.40   0
 -15   9   2  -18.40   22.07   0
 -14   9   2   -6.51   24.77   0
 -14  -9   2    2.64   24.89   0
  14   9  -2   -1.48   26.31   0
 -14   9   2   20.85   27.61   0
 -13   9   2   -2.94   23.82   0
 -13  -9   2   28.95   25.04   0
 -13   9   2  -22.32   19.72   0
  13   9  -2   -6.33   25.62   0
 -12   9   2   11.46   25.15   0
 -12   9   2    6.79   18.02   0
 -12  -9   2    4.75   21.22   0
  12   9  -2  -11.39   23.14   0
 -11   9   2    1.81   22.24   0
 -11  -9   2   23.90   22.05   0
 -11   9   2   10.26   24.21   0
  11   9  -2   -0.23   22.21   0
 -10   9   2    1.01   15.64   0
 -10  -9   2   19.90   20.15   0
 -10   9   2    7.69   19.56   0
  10   9  -2   10.09   14.73   0
  -9   9   2   18.83   20.06   0
  -9   9   2   41.80   20.02   0
  -9  -9   2   30.76   17.91   0
   9   9  -2   19.86   18.47   0
  -8   9   2   80.93   17.04   0
   8   9  -2  132.81   19.18   0
  -8  -9   2  153.16   17.83   0
  -7   9   2  127.06   17.69   0
   7   9  -2  151.31   14.35   0
  -7  -9   2  180.23   17.29   0
   6  -9  -2   41.71   18.34   0
  -6  -9   2   51.83   13.16   0
   6   9  -2   43.30   18.52   0
  -6   9   2   55.46   16.79   0
  -5   9   2   33.36   12.97   0
   5   9  -2   28.94   16.07   0
   5  -9  -2   22.98   16.89   0
  -5  -9   2   31.65   11.70   0
   4   9  -2   65.75   16.66   0
  -4  -9   2   54.14   11.71   0
  -4   9   2   52.86   16.17   0
   4  -9  -2   58.14   16.85   0
   3  -9  -2    4.51   15.16   0
  -3  -9   2   -2.90   11.54   0
  -3   9   2    2.77   15.76   0
   3   9  -2    7.12   16.64   0
   2   9  -2  -14.73   16.49   0
  -2  -9   2   10.82   15.08   0
   2  -9  -2   -4.54   14.41   0
  -2   9   2    3.87   15.32   0
   1  -9  -2  134.64   15.70   0
  -1  -9   2  160.47   16.90   0
   1   9  -2  144.91   16.45   0
  -1   9   2  138.57   16.65   0
   0   9   2  339.76   17.59   0
   0  -9  -2  344.09   13.43   0
   0  -9   2  351.22   18.59   0
   0   9  -2  325.58   17.58   0
   1   9   2   61.76   11.40   0
  -1  -9  -2   76.06   15.87   0
   1  -9   2   60.27   15.55   0
  -1   9  -2   52.54   15.72   0
   2  -9   2  135.37   13.26   0
  -2   9  -2  199.46   17.88   0
  -2  -9  -2  209.90   16.24   0
   2   9   2  215.07   17.51   0
   3  -9   2    8.30   16.63   0
  -3  -9  -2    2.26   15.95   0
  -3   9  -2    8.01   15.76   0
   3   9   2    0.43   11.49   0
  -4   9  -2    1.38   16.88   0
   4   9   2    3.65   12.36   0
   4  -9   2    1.86   17.22   0
  -4  -9  -2    2.33   15.83   0
   5   9   2  251.39   18.12   0
  -5   9  -2  184.61   18.18   0
  -5  -9  -2  233.64   17.84   0
   6   9   2    9.31   15.88   0
  -6  -9  -2    0.97   12.02   0
  -6   9  -2   -1.85   16.73   0
   7   9   2   63.98   18.13   0
  -7   9  -2   53.32   19.44   0
  -7  -9  -2   54.55   12.85   0
  -7   9  -2   47.33   17.43   0
  -8  -9  -2   12.70   18.25   0
  -8   9  -2   15.39   18.28   0
  -8   9  -2   -5.79   19.06   0
   8   9   2    0.30   18.42   0
  -9   9  -2   13.32   19.76   0
   9   9   2    6.17   18.74   0
  -9   9  -2   -6.24   21.71   0
  -9  -9  -2    9.75   17.55   0
 -10   9  -2   87.63   21.84   0
  10   9   2   73.48   20.47   0
 -10   9  -2   69.51   22.50   0
 -10  -9  -2   63.17   18.71   0
 -11   9  -2    7.04   17.04   0
 -11  -9  -2   -0.85   15.16   0
 -11   9  -2   10.83   22.10   0
  11   9   2   -2.33   21.14   0
 -12   9  -2    9.64   22.07   0
 -12   9  -2    4.26   25.02   0
 -12  -9  -2    5.86   21.28   0
  12   9   2    6.75   15.88   0
 -13   9  -2   11.57   26.42   0
  13   9   2   27.11   24.29   0
 -13   9  -2   -8.93   24.41   0
 -13  -9  -2   17.42   22.66   0
 -14  -9  -2   -0.33   28.42   0
  14   9   2   -8.88   25.49   0
 -14   9  -2   19.61   30.52   0
 -14   9  -2   -0.25   27.02   0
 -15   9  -2   50.52   32.43   0
 -15  -9  -2   19.89   32.15   0
 -14  10   2   13.20   28.72   0
 -14 -10   2    1.02   25.28   0
  14  10  -2   15.38   25.48   0
 -14  10   2    5.30   21.14   0
 -13  10   2   -7.77   24.55   0
 -13  10   2    3.51   28.01   0
  13  10  -2   -2.20   23.60   0
 -13 -10   2  -15.22   18.70   0
  12  10  -2    7.40   17.55   0
 -12 -10   2    2.67   24.87   0
 -12  10   2   19.87   25.37   0
 -12  10   2  -13.38   23.58   0
 -11 -10   2   34.56   22.23   0
 -11  10   2   11.28   23.56   0
 -11  10   2   13.83   23.99   0
  11  10  -2   16.51   23.39   0
  10  10  -2   19.43   20.21   0
 -10  10   2   13.67   15.67   0
 -10  10   2  -11.16   23.28   0
 -10 -10   2   10.41   19.37   0
  -9  10   2  204.61   16.15   0
  -9 -10   2  220.59   21.10   0
  -9  10   2  196.87   16.18   0
   9  10  -2  236.30   21.79   0
   8  10  -2   98.60   20.05   0
  -8  10   2   76.70   19.93   0
  -8 -10   2   97.06   19.72   0
  -7  10   2   10.84   17.57   0
  -7 -10   2  -11.35   18.56   0
   7  10  -2   14.29   18.76   0
  -6  10   2   -5.45   12.47   0
  -6 -10   2   15.28   18.14   0
   6  10  -2   11.61   17.24   0
   6 -10  -2    8.53   17.84   0
  -5  10   2   10.46   12.49   0
  -5 -10   2   33.22   18.20   0
   5  10  -2   15.79   17.64   0
   5 -10  -2   11.33   12.70   0
  -4  10   2   97.03   18.00   0
   4 -10  -2   83.69   13.48   0
  -4 -10   2  137.52   17.92   0
   4  10  -2  129.55   18.67   0
   3 -10  -2   22.21   17.39   0
   3  10  -2   24.48   17.11   0
  -3  10   2   17.17   17.15   0
  -3 -10   2   25.19   11.93   0
  -2 -10   2  116.05   17.36   0
   2 -10  -2   87.32   17.00   0
   2  10  -2  103.11   17.44   0
  -2  10   2  110.05   16.23   0
  -1  10   2   -7.85   11.68   0
   1 -10  -2    7.70   15.47   0
   1  10  -2    3.10   16.72   0
  -1 -10   2   15.21   16.39   0
   0 -10   2  159.60   13.15   0
   0  10  -2  232.06   18.32   0
   0  10   2  199.56   12.56   0
   0 -10  -2  221.48   17.23   0
  -1 -10  -2   38.13   16.29   0
   1 -10   2   49.14   15.98   0
  -1  10  -2   49.01   17.27   0
   1  10   2   40.15   11.60   0
   2  10   2   29.93   12.36   0
  -2 -10  -2   33.41   12.06   0
   2 -10   2   15.70   16.38   0
  -2  10  -2   26.98   16.10   0
  -3 -10  -2  657.92   18.78   0
  -3  10  -2  546.37   21.19   0
   3  10   2  627.66   15.72   0
   3 -10   2  446.03   22.32   0
  -4  10  -2   44.37   17.98   0
   4  10   2   67.51   17.17   0
  -4 -10  -2   59.62   15.60   0
   4 -10   2   33.50   17.69   0
   5  10   2    4.39   12.38   0
  -5  10  -2   11.78   16.67   0
  -5 -10  -2   25.25   15.81   0
   6  10   2  426.86   15.17   0
  -6  10  -2  327.29   20.15   0
  -6 -10  -2  443.44   19.79   0
   7  10   2  101.14   18.42   0
  -7  10  -2   71.69   20.22   0
  -7  10  -2   51.48   19.12   0
  -7 -10  -2   71.32   17.37   0
  -8  10  -2   60.73   20.14   0
  -8 -10  -2   95.41   18.53   0
  -8  10  -2   73.40   18.78   0
   8  10   2   67.39   13.48   0
  -9  10  -2   38.27   22.94   0
  -9 -10  -2   42.97   20.12   0
  -9  10  -2   19.88   21.03   0
   9  10   2   20.91   20.10   0
 -10  10  -2   19.57   23.23   0
 -10  10  -2   18.08   22.53   0
 -10 -10  -2   18.09   19.15   0
  10  10   2   10.06   20.66   0
  11  10   2    2.06   15.88   0
 -11 -10  -2   16.01   21.37   0
 -11  10  -2    6.40   18.23   0
 -11  10  -2   11.97   22.49   0
  12  10   2   -5.64   23.56   0
 -12 -10  -2   -8.81   23.70   0
 -12  10  -2   16.56   23.57   0
 -12  10  -2   18.56   25.14   0
 -13 -10  -2    1.22   19.72   0
 -13  10  -2    8.60   29.03   0
  13  10   2   10.57   19.35   0
 -13  10  -2   13.76   28.69   0
 -14  10  -2    1.93   27.69   0
  14  10   2   -4.67   30.56   0
 -14 -10  -2    3.64   30.40   0
 -14  10  -2  -18.16   28.45   0
 -14 -11   2   10.19   26.92   0
 -14  11   2    2.13   28.23   0
 -14  11   2   -0.20   31.23   0
  14  11  -2    2.68   21.25   0
 -13  11   2    1.46   26.10   0
 -13  11   2   25.17   27.71   0
 -13 -11   2   36.50   24.34   0
  13  11  -2  -17.95   19.14   0
 -12  11   2   27.85   27.11   0
 -12 -11   2   13.22   24.75   0
  12  11  -2    9.45   24.11   0
 -12  11   2   -1.76   24.62   0
 -11 -11   2   14.72   23.75   0
 -11  11   2  -17.77   24.71   0
  11  11  -2  -12.80   23.86   0
 -11  11   2    3.38   24.77   0
 -10  11   2   18.35   21.83   0
 -10  11   2   10.78   21.05   0
  10  11  -2  -15.56   16.09   0
 -10 -11   2   -2.44   15.65   0
  -9  11   2   12.29   20.17   0
   9  11  -2   -0.24   22.03   0
  -9 -11   2   -6.18   21.32   0
  -9  11   2   28.68   21.46   0
  -8  11   2   20.66   18.67   0
   8  11  -2   11.84   20.62   0
  -8 -11   2   45.20   18.77   0
  -7  11   2    2.17   19.11   0
  -7 -11   2   25.17   18.75   0
   7  11  -2   12.04   19.44   0
  -6  11   2   19.21   13.22   0
   6  11  -2   16.33   18.09   0
  -6 -11   2   21.99   17.25   0
   6 -11  -2   26.63   17.45   0
  -5  11   2   68.75   12.54   0
   5  11  -2   92.88   13.83   0
  -5 -11   2   96.75   17.25   0
   5 -11  -2   87.35   18.15   0
  -4  11   2   14.00   16.40   0
   4  11  -2   20.12   13.31   0
   4 -11  -2   15.80   18.05   0
  -4 -11   2   25.03   18.41   0
   3  11  -2   82.44   18.74   0
   3 -11  -2   58.50   13.07   0
  -3 -11   2   98.26   18.16   0
  -3  11   2   58.94   12.60   0
  -2  11   2   61.85   12.72   0
   2  11  -2   94.25   18.23   0
   2 -11  -2   48.38   13.12   0
  -2 -11   2   71.40   17.94   0
  -1 -11   2    6.20   16.69   0
  -1  11   2   -0.02   17.52   0
   1 -11  -2    8.49   12.35   0
   1  11  -2    9.63   17.68   0
   0  11   2   29.73   16.12   0
   0 -11   2   24.88   17.45   0
   0 -11  -2   26.19   16.24   0
   0  11  -2   34.68   17.59   0
  -1 -11  -2   14.57   17.27   0
  -1  11  -2   23.50   16.04   0
   1 -11   2   11.61   16.54   0
   1  11   2   23.81   17.28   0
   2 -11   2   25.37   17.36   0
   2  11   2   14.32   12.57   0
  -2 -11  -2   22.71   17.44   0
  -2  11  -2   12.75   16.29   0
   3 -11   2  252.62   19.97   0
  -3 -11  -2  372.24   18.68   0
   3  11   2  384.19   18.03   0
  -3  11  -2  240.96   14.30   0
  -4  11  -2   11.07   17.19   0
   4  11   2    4.53   17.52   0
  -4 -11  -2    5.73   17.40   0
   4 -11   2    7.73   12.68   0
   5  11   2   22.46   17.50   0
  -5 -11  -2   23.54   17.44   0
  -5  11  -2   18.80   18.25   0
  -6 -11  -2   58.85   17.25   0
   6  11   2   76.58   18.64   0
  -6  11  -2   43.91   18.11   0
  -7 -11  -2   87.75   19.06   0
  -7  11  -2   67.04   20.01   0
  -7  11  -2   63.82   14.73   0
   7  11   2   72.77   18.48   0
   8  11   2   -4.59   18.20   0
  -8 -11  -2    4.52   13.75   0
  -8  11  -2   10.41   19.14   0
  -8  11  -2   -5.32   20.50   0
   9  11   2   -4.98   19.95   0
  -9  11  -2    0.70   22.13   0
  -9  11  -2    3.55   22.22   0
  -9 -11  -2   -1.89   14.57   0
 -10 -11  -2   35.40   19.78   0
 -10  11  -2   22.37   23.37   0
  10  11   2   16.02   19.99   0
 -10  11  -2   23.40   21.45   0
 -11 -11  -2   -8.03   17.41   0
 -11  11  -2  -17.94   24.99   0
 -11  11  -2   10.94   25.84   0
  11  11   2   -3.30   17.04   0
 -12  11  -2   23.49   25.88   0
 -12 -11  -2    0.91   19.47   0
  12  11   2  -23.97   26.42   0
 -12  11  -2   -7.88   25.75   0
 -13  11  -2   23.50   27.14   0
 -13 -11  -2   -3.15   27.16   0
 -13  11  -2   10.12   27.97   0
  13  11   2   30.05   21.43   0
 -13  12   2   16.01   23.36   0
 -13 -12   2    8.87   28.78   0
  13  12  -2   -4.49   26.48   0
 -13  12   2    7.74   23.53   0
 -12  12   2  -11.89   21.44   0
 -12 -12   2   10.55   24.11   0
  12  12  -2   10.30   27.06   0
 -12  12   2   -8.44   27.53   0
 -11 -12   2   16.28   22.76   0
  11  12  -2   29.78   24.33   0
 -11  12   2   25.31   24.36   0
 -11  12   2  -10.88   24.87   0
 -10  12   2   -8.25   22.02   0
 -10  12   2    5.07   22.39   0
 -10 -12   2   -7.36   20.82   0
  10  12  -2   28.59   17.32   0
  -9 -12   2   12.01   22.21   0
   9  12  -2    5.24   23.14   0
  -9  12   2    9.73   21.24   0
  -8 -12   2   25.35   19.70   0
  -8  12   2   43.58   19.68   0
   8  12  -2   67.85   21.84   0
  -7  12   2    3.84   20.22   0
  -7 -12   2    0.64   19.39   0
   7  12  -2   25.87   19.97   0
   6 -12  -2   48.92   20.35   0
   6  12  -2   52.51   18.30   0
  -6 -12   2   69.42   17.48   0
  -6  12   2   56.09   18.54   0
  -5  12   2    2.54   18.44   0
  -5 -12   2    4.26   18.43   0
   5 -12  -2   -0.94   13.27   0
   5  12  -2   14.08   18.99   0
   4 -12  -2   10.70   17.24   0
  -4 -12   2   -0.93   12.88   0
   4  12  -2   15.57   17.15   0
  -4  12   2  -15.01   18.55   0
   3  12  -2    5.29   18.55   0
  -3 -12   2   18.88   16.94   0
   3 -12  -2    5.36   18.05   0
  -3  12   2    4.64   12.68   0
   2 -12  -2   47.51   16.35   0
   2  12  -2   26.60   18.89   0
  -2 -12   2   32.94   18.58   0
  -2  12   2   27.99   17.22   0
  -1 -12   2   32.35   18.19   0
  -1  12   2   22.38   17.38   0
   1  12  -2   38.54   17.12   0
   1 -12  -2   34.52   17.32   0
   0  12   2   10.88   17.04   0
   0  12  -2    7.96   16.85   0
   0 -12   2   12.88   17.96   0
   0 -12  -2    5.30   12.30   0
   1 -12   2   69.99   17.24   0
  -1 -12  -2   77.23   16.23   0
   1  12   2   77.19   17.63   0
  -1  12  -2   74.27   17.93   0
  -2  12  -2   -0.82   18.46   0
   2  12   2   -5.42   16.36   0
   2 -12   2    0.98   18.56   0
  -2 -12  -2    2.09   12.47   0
  -3 -12  -2   -3.77   17.42   0
   3 -12   2    0.91   18.19   0
   3  12   2  -11.69   16.19   0
  -3  12  -2   19.93   18.11   0
  -4 -12  -2   52.34   17.81   0
  -4  12  -2   39.85   19.04   0
   4 -12   2   41.75   20.29   0
   4  12   2   63.28   18.13   0
  -5  12  -2    1.94   19.12   0
   5 -12   2    5.51   20.17   0
  -5 -12  -2    0.46   17.77   0
   5  12   2  -14.43   19.44   0
  -6 -12  -2   91.32   19.26   0
  -6  12  -2   69.30   21.07   0
   6  12   2   82.18   14.28   0
  -7  12  -2   23.21   19.26   0
  -7 -12  -2    7.11   17.65   0
   7  12   2    9.14   19.81   0
   8  12   2    8.34   21.00   0
  -8  12  -2    2.81   22.27   0
  -8  12  -2    0.25   21.64   0
  -8 -12  -2   12.79   20.62   0
  -9  12  -2   12.09   24.53   0
   9  12   2    8.68   22.56   0
  -9  12  -2   -8.21   16.59   0
  -9 -12  -2   -8.28   20.17   0
 -10  12  -2    1.82   23.41   0
  10  12   2   24.94   23.78   0
 -10 -12  -2    6.53   23.65   0
 -10  12  -2   20.86   21.88   0
  11  12   2    6.44   18.65   0
 -11  12  -2    7.98   20.65   0
 -11  12  -2   21.26   23.45   0
 -11 -12  -2   33.47   23.81   0
 -12  12  -2    7.44   27.18   0
  12  12   2   -0.60   28.78   0
 -12  12  -2  -30.77   30.15   0
 -12 -12  -2  -16.30   26.07   0
 -13  12  -2    9.59   33.25   0
 -12 -13   2    6.75   26.10   0
 -12  13   2   -5.75   26.96   0
 -12  13   2   18.06   31.18   0
  12  13  -2   35.46   26.97   0
  11  13  -2   11.24   27.58   0
 -11  13   2   14.16   25.56   0
 -11  13   2    7.61   29.04   0
 -11 -13   2   -0.38   20.22   0
 -10 -13   2   30.84   23.94   0
 -10  13   2   26.85   18.42   0
  10  13  -2   32.94   22.81   0
 -10  13   2   21.95   25.50   0
  -9 -13   2   -2.14   23.43   0
  -9  13   2   -6.21   21.54   0
   9  13  -2   23.62   23.89   0
   8  13  -2   15.72   16.51   0
  -8  13   2   19.66   22.12   0
  -8 -13   2   -1.58   20.57   0
   7  13  -2    5.52   15.44   0
  -7  13   2   -2.81   21.45   0
  -7 -13   2    6.64   21.08   0
  -6 -13   2   10.28   19.34   0
  -6  13   2    5.11   20.60   0
   6  13  -2    3.53   19.01   0
   6 -13  -2    0.20   15.00   0
  -5 -13   2   -1.16   18.71   0
   5  13  -2   23.28   19.60   0
   5 -13  -2   20.16   14.45   0
  -5  13   2    6.80   14.39   0
   4  13  -2   76.17   14.81   0
  -4 -13   2   76.33   19.90   0
  -4  13   2   65.92   19.79   0
   4 -13  -2   54.60   14.21   0
   3  13  -2   -3.02   17.96   0
  -3 -13   2   -8.71   13.57   0
  -3  13   2    9.49   17.54   0
   3 -13  -2   -1.96   13.25   0
  -2 -13   2   24.77   17.53   0
   2 -13  -2   23.27   17.36   0
  -2  13   2   32.09   17.42   0
   2  13  -2    1.41   17.78   0
   1 -13  -2   73.19   19.31   0
  -1 -13   2   94.83   19.13   0
   1  13  -2   98.81   18.07   0
  -1  13   2   94.76   19.09   0
   0 -13  -2   32.03   18.44   0
   0 -13   2   20.31   18.61   0
   0  13   2   21.76   18.84   0
   0  13  -2   48.57   17.45   0
  -1 -13  -2   -7.44   13.06   0
  -1  13  -2   -4.97   18.95   0
   1  13   2    2.62   12.97   0
   1 -13   2    0.18   19.34   0
   2  13   2   15.92   17.55   0
   2 -13   2   19.93   19.44   0
  -2 -13  -2   23.08   18.86   0
  -2  13  -2   19.90   19.53   0
  -3 -13  -2    3.71   17.78   0
   3  13   2   12.29   19.17   0
  -3  13  -2    8.38   19.32   0
   3 -13   2    4.40   19.62   0
  -4 -13  -2    6.15   19.59   0
   4  13   2    1.68   18.29   0
   4 -13   2    9.29   20.99   0
  -4  13  -2    0.87   14.63   0
   5  13   2    4.96   20.25   0
   5 -13   2   -8.76   19.61   0
  -5 -13  -2   12.38   18.13   0
  -5  13  -2    3.82   20.55   0
  -6  13  -2  -10.54   20.60   0
  -6 -13  -2   -8.71   18.79   0
   6  13   2   -0.31   14.59   0
  -7 -13  -2    5.30   15.48   0
  -7  13  -2   18.71   20.40   0
   7  13   2    3.58   19.98   0
   8  13   2   30.47   20.53   0
  -8  13  -2   11.15   21.18   0
  -8  13  -2    3.31   21.79   0
  -8 -13  -2   14.72   22.09   0
   9  13   2   32.01   18.10   0
  -9  13  -2   25.45   23.81   0
  -9 -13  -2   25.97   24.56   0
  -9  13  -2   41.40   25.23   0
 -10  13  -2    3.23   25.37   0
  10  13   2   -1.82   24.17   0
 -10  13  -2   11.48   23.49   0
 -10 -13  -2   13.37   18.41   0
 -11 -13  -2   16.45   27.88   0
 -11  13  -2   28.19   29.04   0
 -11  13  -2   12.95   28.73   0
  11  13   2   37.50   28.12   0
 -12  13  -2   18.78   30.06   0
 -12  13  -2  -16.46   28.56   0
 -12 -13  -2   13.78   31.10   0
  12  13   2    2.53   22.71   0
 -11  14   2   17.21   21.69   0
 -11  14   2   33.12   28.20   0
  11  14  -2   12.88   21.66   0
 -11 -14   2   35.28   27.93   0
 -10  14   2  -13.16   24.82   0
 -10  14   2   28.99   24.99   0
 -10 -14   2    5.53   24.80   0
  10  14  -2   20.49   24.86   0
  -9 -14   2    5.84   22.96   0
  -9  14   2   25.56   22.99   0
   9  14  -2    5.02   23.67   0
   8  14  -2   27.13   24.60   0
  -8 -14   2   23.60   24.18   0
  -8  14   2   12.54   21.96   0
  -7 -14   2    2.89   20.77   0
  -7  14   2    3.60   20.04   0
   7  14  -2   -9.12   21.22   0
   6 -14  -2   10.05   20.64   0
  -6 -14   2   14.94   19.61   0
  -6  14   2   -1.93   20.37   0
   6  14  -2    0.20   20.04   0
  -5 -14   2   13.22   20.36   0
   5 -14  -2    6.77   21.76   0
  -5  14   2    0.66   19.51   0
   5  14  -2   -9.89   21.19   0
   4  14  -2    4.97   20.71   0
   4 -14  -2   26.42   21.39   0
  -4  14   2   12.72   19.06   0
  -4 -14   2   16.15   19.86   0
   3  14  -2   47.79   18.34   0
  -3  14   2   17.71   20.71   0
  -3 -14   2   31.81   15.04   0
   3 -14  -2   30.08   18.40   0
   2 -14  -2    6.25   14.36   0
  -2  14   2    8.57   19.72   0
   2  14  -2    5.89   18.70   0
  -2 -14   2   17.76   17.85   0
   1 -14  -2    9.57   14.24   0
  -1  14   2    9.32   18.14   0
  -1 -14   2    7.61   14.16   0
   1  14  -2   20.13   20.52   0
   0 -14  -2   -7.93   19.98   0
   0  14   2   19.75   18.43   0
   0 -14   2    7.42   20.52   0
   0  14  -2    9.04   20.60   0
   1  14   2    1.49   19.79   0
  -1  14  -2   18.78   18.96   0
   1 -14   2   19.95   18.41   0
  -1 -14  -2   19.35   14.21   0
   2 -14   2   -2.06   20.66   0
  -2 -14  -2    3.16   20.54   0
  -2  14  -2   -4.55   20.45   0
   2  14   2   -3.96   14.70   0
  -3 -14  -2   12.08   18.57   0
   3  14   2   24.12   21.09   0
   3 -14   2    4.35   20.75   0
  -3  14  -2    3.85   20.65   0
   4 -14   2    1.35   21.65   0
  -4  14  -2    6.05   20.88   0
  -4 -14  -2    1.60   14.76   0
   4  14   2   15.87   19.31   0
  -5  14  -2   35.93   21.68   0
   5 -14   2   18.46   16.50   0
  -5 -14  -2   19.78   20.27   0
   5  14   2   36.00   15.98   0
  -6  14  -2  -13.45   22.50   0
   6  14   2    0.75   20.80   0
  -6 -14  -2   12.40   20.16   0
   7  14   2   18.37   22.03   0
  -7 -14  -2    4.56   16.54   0
  -7  14  -2   -5.54   22.54   0
  -8  14  -2   -9.04   23.20   0
  -8  14  -2   -1.79   24.35   0
   8  14   2   -0.58   18.36   0
  -8 -14  -2    3.51   22.42   0
  -9 -14  -2   24.73   23.64   0
   9  14   2    4.85   23.95   0
  -9  14  -2   -6.67   28.26   0
  -9  14  -2   18.70   25.90   0
 -10  14  -2   -8.53   21.93   0
 -10  14  -2   28.21   28.10   0
 -10 -14  -2    6.51   24.99   0
  10  14   2    0.06   28.03   0
 -11  14  -2    6.67   30.69   0
 -11 -14  -2    7.82   29.97   0
 -11  14  -2   -0.95   30.26   0
  11  14   2   -1.62   21.67   0
 -10  15   2  -14.67   30.02   0
 -10  15   2   -6.73   30.31   0
  10  15  -2   10.44   29.90   0
 -10 -15   2   11.18   26.16   0
   9  15  -2   -1.28   19.71   0
  -9  15   2  -10.28   27.34   0
  -9 -15   2   -1.81   23.70   0
   8  15  -2   -4.07   26.83   0
  -8  15   2    4.18   25.89   0
  -8 -15   2   -6.32   18.34   0
   7  15  -2    2.24   23.14   0
  -7 -15   2    7.94   24.92   0
  -7  15   2   12.74   25.86   0
  -6 -15   2    2.86   23.34   0
   6  15  -2   13.35   17.76   0
   6 -15  -2    9.02   24.64   0
  -6  15   2   -2.75   21.80   0
  -5 -15   2   24.31   17.14   0
  -5  15   2   27.90   22.73   0
   5 -15  -2   22.45   20.67   0
   5  15  -2   16.89   17.74   0
   4  15  -2    3.22   20.55   0
  -4  15   2   14.94   21.99   0
   4 -15  -2   16.63   22.29   0
  -4 -15   2   15.25   20.30   0
   3  15  -2   13.64   22.16   0
  -3  15   2    2.21   21.96   0
  -3 -15   2    7.67   15.55   0
   3 -15  -2   -1.45   20.05   0
   2  15  -2   20.97   22.37   0
   2 -15  -2   22.75   19.93   0
  -2 -15   2   23.57   22.01   0
  -2  15   2   19.00   16.24   0
   1 -15  -2   20.24   21.59   0
   1  15  -2   13.14   16.32   0
  -1 -15   2   -7.42   20.23   0
  -1  15   2   13.66   15.26   0
   0 -15  -2   21.00   19.62   0
   0  15   2   13.53   15.41   0
   0  15  -2   14.76   21.61   0
   0 -15   2   31.86   19.88   0
   1  15   2   27.84   19.97   0
   1 -15   2   13.96   21.82   0
  -1  15  -2   23.53   20.28   0
  -1 -15  -2    8.34   16.09   0
   2  15   2   -3.48   21.77   0
  -2 -15  -2    0.93   15.66   0
  -2  15  -2    3.87   21.75   0
   2 -15   2    4.55   20.07   0
  -3 -15  -2  -18.07   20.06   0
   3 -15   2   11.09   16.32   0
   3  15   2    8.94   21.31   0
  -3  15  -2    2.01   22.31   0
  -4 -15  -2    6.95   20.39   0
   4  15   2    2.06   22.17   0
  -4  15  -2    8.23   22.30   0
   4 -15   2   -4.09   23.10   0
   5 -15   2   14.62   21.45   0
  -5 -15  -2  -18.99   23.30   0
  -5  15  -2   -3.92   20.71   0
   5  15   2   21.97   23.19   0
   6  15   2    5.45   24.15   0
  -6  15  -2   -6.92   24.05   0
  -6 -15  -2  -16.93   21.42   0
   7  15   2   40.38   24.67   0
  -7 -15  -2   25.05   22.49   0
  -7  15  -2   30.92   22.84   0
  -8 -15  -2    5.62   18.39   0
  -8  15  -2   -1.31   26.02   0
  -8  15  -2  -11.49   24.84   0
   8  15   2    1.24   23.76   0
   9  15   2  -15.41   25.01   0
  -9 -15  -2   -3.85   19.95   0
  -9  15  -2   -2.37   30.01   0
  -9  15  -2   -5.19   25.04   0
  -8  16   2    3.63   26.09   0
  -8 -16   2   20.00   26.64   0
   8  16  -2   27.29   27.92   0
  -7 -16   2   10.29   19.34   0
  -7  16   2   31.66   26.69   0
   7  16  -2   13.13   24.96   0
   6  16  -2   21.29   26.03   0
   6 -16  -2   13.77   23.98   0
  -6  16   2   22.61   25.91   0
  -6 -16   2   -4.87   18.36   0
   5  16  -2    1.29   25.04   0
  -5 -16   2   22.22   22.84   0
  -5  16   2   -0.29   25.34   0
   5 -16  -2   13.14   25.22   0
   4 -16  -2   24.04   22.74   0
  -4 -16   2   13.23   21.56   0
  -4  16   2   14.62   24.78   0
   4  16  -2   27.39   24.02   0
  -3 -16   2   20.08   22.88   0
   3  16  -2   46.09   23.40   0
  -3  16   2   37.60   21.59   0
   3 -16  -2   20.85   21.71   0
  -2  16   2   -2.60   23.37   0
  -2 -16   2    7.31   16.34   0
   2  16  -2   25.46   23.11   0
   2 -16  -2  -13.60   23.89   0
   1 -16  -2   11.79   20.94   0
   1  16  -2   -8.49   22.60   0
  -1  16   2  -11.11   20.92   0
  -1 -16   2   15.50   22.51   0
   0  16  -2   13.11   22.45   0
   0 -16   2    1.14   20.66   0
   0  16   2    9.67   16.39   0
   0 -16  -2    4.61   16.48   0
  -1  16  -2   11.47   22.67   0
  -1 -16  -2   -1.39   16.46   0
   1 -16   2   15.03   20.99   0
   1  16   2    6.98   21.21   0
   2  16   2   -3.92   23.06   0
  -2  16  -2    1.20   22.95   0
   2 -16   2    8.58   21.10   0
  -2 -16  -2    2.37   23.12   0
  -3  16  -2   -3.24   23.35   0
   3 -16   2   13.90   17.02   0
  -3 -16  -2   -2.69   21.62   0
   3  16   2   10.42   23.98   0
   4 -16   2   15.17   23.06   0
  -4 -16  -2   12.95   24.18   0
   4  16   2    9.10   23.54   0
  -4  16  -2   -9.44   24.67   0
   5 -16   2   -2.71   25.77   0
  -5  16  -2    6.39   22.72   0
  -5 -16  -2   15.01   24.73   0
   5  16   2    8.10   24.69   0
  -6 -16  -2   20.21   25.02   0
  -6  16  -2   23.76   23.76   0
   6  16   2   10.15   18.54   0
  -7 -16  -2   17.83   24.06   0
  -7  16  -2    4.47   24.51   0
   7  16   2   20.34   24.42   0
  -8  16  -2   20.71   26.84   0
  -8 -16  -2    0.94   20.23   0
  -8  16  -2   -0.47   27.44   0
   8  16   2  -13.69   28.48   0
   6 -17  -2    9.39   25.92   0
  -6 -17   2    9.36   26.54   0
  -6  17   2   20.63   28.46   0
   6  17  -2   -5.06   21.46   0
  -5  17   2   18.82   24.54   0
   5  17  -2   17.32   27.58   0
  -5 -17   2    6.02   27.59   0
   5 -17  -2  -12.97   27.77   0
   4 -17  -2   19.59   23.79   0
   4  17  -2   49.05   26.77   0
  -4  17   2   13.81   26.61   0
  -4 -17   2   21.16   26.52   0
   3 -17  -2   16.66   19.05   0
   3  17  -2    9.84   24.06   0
  -3  17   2   18.35   26.27   0
  -3 -17   2   34.80   25.81   0
   2 -17  -2   12.99   18.84   0
  -2 -17   2   32.99   25.07   0
   2  17  -2   11.50   23.23   0
  -2  17   2   23.31   23.57   0
  -1  17   2    3.69   23.26   0
  -1 -17   2   17.19   24.94   0
   1 -17  -2   11.88   23.16   0
   1  17  -2   17.15   22.60   0
   0  17  -2   14.46   25.41   0
   0  17   2   11.50   23.29   0
   0 -17   2    6.24   22.55   0
   0 -17  -2    7.44   18.80   0
  -1 -17  -2    4.94   23.90   0
   1  17   2    9.45   25.66   0
   1 -17   2   -1.30   22.92   0
  -1  17  -2  -20.05   25.35   0
   2 -17   2    0.15   26.06   0
  -2  17  -2    4.86   25.79   0
  -2 -17  -2   19.24   25.40   0
   2  17   2    4.45   24.05   0
  -3 -17  -2   19.33   23.04   0
   3  17   2    7.79   24.24   0
   3 -17   2   -2.19   23.88   0
  -3  17  -2    8.55   23.57   0
   4  17   2    8.33   26.75   0
  -4  17  -2   -4.64   26.55   0
   4 -17   2    9.58   24.91   0
  -4 -17  -2    7.76   19.06   0
   5  17   2    5.33   25.01   0
  -5 -17  -2   27.56   25.22   0
  -5  17  -2    1.31   27.40   0
  -6 -17  -2   -6.72   29.74   0
  -6  17  -2    2.19   28.18   0
   6  17   2   -5.79   25.96   0
  -4 -18   2   26.02   29.71   0
   4  18  -2    9.39   27.98   0
  -3 -18   2    7.42   26.02   0
   3 -18  -2   20.44   29.71   0
   3  18  -2  -17.92   26.94   0
  -3  18   2   15.55   21.58   0
  -2  18   2   -3.16   26.12   0
   2  18  -2   23.93   28.32   0
  -2 -18   2   -7.50   25.47   0
   2 -18  -2    6.93   28.94   0
   1  18  -2    0.47   21.05   0
  -1  18   2   -1.79   28.17   0
   1 -18  -2   19.58   27.99   0
  -1 -18   2    6.81   25.24   0
   0 -18  -2    9.27   25.41   0
   0  18  -2    3.95   28.32   0
   0 -18   2   -8.10   25.51   0
   0  18   2  -13.61   25.99   0
  -1  18  -2    1.12   28.04   0
   1  18   2   -3.02   25.57   0
   1 -18   2    4.50   28.29   0
  -1 -18  -2    6.09   25.39   0
   2 -18   2    7.31   21.49   0
  -2  18  -2    2.34   28.55   0
   2  18   2    0.52   25.39   0
  -2 -18  -2   16.09   25.20   0
   3  18   2    3.36   25.39   0
  -3  18  -2   -5.10   26.45   0
   3 -18   2   -3.61   29.95   0
  -3 -18  -2   24.96   28.24   0
 -17   0   3    8.14   30.77   0
 -15   0   3   10.59   24.96   0
 -13   0   3    3.50   22.70   0
  13   0  -3   11.80   19.87   0
  11   0  -3   14.19   13.46   0
 -11   0   3    5.81   20.35   0
  -9   0   3   11.05   20.22   0
   9   0  -3   24.87   17.55   0
   7   0  -3    6.39   19.50   0
  -7   0   3    8.56   21.44   0
  -5   0   3  512.43   20.03   0
   5   0  -3  527.11   24.75   0
  -3   0   3 1108.31   32.06   0
  -1   0   3  240.48   22.50   0
   1   0  -3  241.12   23.18   0
  -1   0  -3  388.14   26.12   0
   1   0   3  306.14   24.12   0
   3   0   3  663.31   24.33   0
  -3   0  -3  760.52   24.80   0
  -5   0  -3   39.39   19.24   0
   5   0   3   38.04   19.18   0
  -7   0  -3   -7.14   12.82   0
   7   0   3    3.24   12.23   0
  -9   0  -3  225.12   16.12   0
   9   0   3  185.91   20.74   0
  11   0   3   14.77   14.14   0
 -11   0  -3    7.54   21.08   0
  13   0   3   23.06   22.95   0
 -13   0  -3    8.76   18.53   0
  15   0   3   18.24   25.14   0
 -15   0  -3    3.02   29.84   0
 -17   0  -3   -4.18   31.11   0
 -17  -1   3    7.94   30.70   0
 -17   1   3   -5.39   27.70   0
  16   1  -3   17.59   24.17   0
 -16  -1   3    7.11   27.07   0
 -16   1   3   22.48   26.86   0
 -15  -1   3   19.89   23.19   0
  15   1  -3   -1.22   15.98   0
 -15   1   3   -1.35   24.17   0
  14   1  -3   14.58   19.19   0
 -14   1   3    0.59   15.89   0
 -14  -1   3   18.27   16.69   0
 -13  -1   3   14.58   21.58   0
  13   1  -3   41.71   18.81   0
 -13   1   3    6.83   20.89   0
 -12  -1   3   70.97   22.98   0
 -12   1   3   90.84   21.31   0
  12   1  -3   80.51   18.54   0
 -11   1   3  173.87   20.67   0
  11   1  -3  171.92   19.16   0
 -11  -1   3  218.26   23.53   0
 -10   1   3    7.62   14.43   0
  10  -1  -3    4.05   13.36   0
  10   1  -3  -12.58   18.73   0
 -10  -1   3    8.54   15.96   0
  -9   1   3   16.04   18.41   0
   9   1  -3    1.48   17.13   0
  -9  -1   3    3.58   14.56   0
   9  -1  -3    0.87   16.97   0
   8   1  -3  193.04   15.47   0
   8  -1  -3  261.67   19.73   0
  -8  -1   3  308.37   23.23   0
  -8   1   3  271.81   21.17   0
   7   1  -3  910.79   22.67   0
  -7   1   3 1111.08   27.42   0
  -7  -1   3 1362.73   29.85   0
  -6   1   3   74.06   21.33   0
  -6  -1   3  115.43   22.49   0
   6   1  -3   90.15   15.60   0
  -5  -1   3  225.87   23.22   0
   5   1  -3  214.31   22.71   0
  -5   1   3  257.99   21.45   0
  -4   1   3  791.61   26.96   0
   4   1  -3  762.85   25.86   0
  -4  -1   3  753.79   25.94   0
  -3  -1   3  554.25   25.89   0
  -3   1   3  428.25   18.08   0
   3   1  -3  554.83   27.03   0
   2   1  -3 4169.94   62.10   0
  -2   1   3 2872.65   37.15   0
   2  -1  -3 3909.08   45.62   0
   1  -1  -3  267.04   21.66   0
  -1   1   3  222.01   21.13   0
   0  -1  -3 1284.94   32.45   0
   0   1   3 1427.31   33.52   0
  -1   1  -3 1166.86   44.51   0
   1  -1   3 1113.57   45.72   0
   1   1   3 1520.53   35.54   0
  -1  -1  -3 1495.30   34.20   0
  -2   1  -3  929.07   31.24   0
   2   1   3  926.99   23.84   0
  -2  -1  -3 1239.67   31.53   0
   2  -1   3 1049.45   33.05   0
  -3   1  -3  229.71   20.87   0
   3   1   3  237.43   14.92   0
  -3  -1  -3  287.32   20.54   0
   3  -1   3  241.38   20.87   0
  -4  -1  -3  183.15   19.46   0
   4   1   3  180.99   19.74   0
  -4   1  -3  188.71   19.03   0
   4  -1   3  169.10   18.34   0
   5  -1   3   69.21   18.92   0
  -5   1  -3   77.59   19.43   0
   5   1   3   67.86   19.23   0
  -5  -1  -3   70.19   18.94   0
   6   1   3   96.07   17.87   0
  -6  -1  -3   65.45   17.24   0
   6  -1   3   86.90   19.03   0
  -6   1  -3   80.02   14.26   0
  -7  -1  -3    5.88   16.28   0
  -7   1  -3   17.93   18.05   0
   7  -1   3    2.02   18.87   0
   7   1   3   20.23   16.52   0
  -8  -1  -3   35.75   18.16   0
   8  -1   3   56.83   19.39   0
   8   1   3   44.59   16.95   0
  -8   1  -3   57.25   14.31   0
   9   1   3   13.52   17.08   0
  -9   1  -3   12.96   14.31   0
  -9  -1  -3   20.42   19.03   0
   9  -1   3    8.73   13.28   0
 -10  -1  -3   35.15   14.49   0
  10  -1   3   55.34   14.57   0
 -10   1  -3   70.87   22.51   0
  10   1   3   50.26   19.23   0
 -11  -1  -3   80.25   21.03   0
 -11   1  -3  110.27   23.63   0
  11  -1   3   86.14   20.76   0
  11   1   3   79.49   19.46   0
  12  -1   3    2.95   20.34   0
 -12  -1  -3   -1.10   22.44   0
 -12   1  -3   10.83   22.53   0
  12   1   3    8.95   15.91   0
 -13  -1  -3    2.37   25.68   0
  13   1   3   16.78   23.46   0
  13  -1   3    2.13   23.16   0
 -13   1  -3   20.64   25.90   0
 -14  -1  -3   22.07   27.41   0
 -14   1  -3   18.16   25.74   0
  14   1   3   20.82   22.42   0
  14  -1   3    4.00   21.59   0
 -15   1  -3   29.81   26.69   0
  15  -1   3   20.24   17.57   0
 -15  -1  -3   49.13   30.53   0
  15   1   3   19.38   18.35   0
  16   1   3   11.55   27.92   0
 -16  -1  -3   16.36   22.63   0
  16  -1   3   13.43   25.43   0
 -16   1  -3    9.99   31.92   0
 -17  -2   3  -12.77   31.74   0
 -17   2   3    7.93   22.69   0
  17   2  -3   14.32   28.06   0
  16   2  -3   13.66   24.93   0
 -16  -2   3   -0.41   25.95   0
 -16   2   3   23.51   24.88   0
 -15   2   3    6.47   24.32   0
 -15  -2   3   -5.77   18.79   0
  15   2  -3   -4.61   16.22   0
 -14  -2   3   10.73   24.99   0
  14   2  -3    1.99   15.03   0
 -14   2   3   15.46   21.26   0
  13   2  -3   76.30   20.50   0
 -13   2   3   97.46   20.59   0
 -13  -2   3   96.92   17.71   0
 -12   2   3  110.65   20.88   0
 -12  -2   3  105.70   23.86   0
  12   2  -3  101.64   20.62   0
  11   2  -3   11.21   18.01   0
 -11  -2   3   14.54   21.26   0
 -11   2   3   10.25   20.51   0
 -10  -2   3    0.64   15.02   0
 -10   2   3   -6.75   19.87   0
  10   2  -3    9.93   13.61   0
   9   2  -3   36.08   18.60   0
  -9   2   3   36.94   18.20   0
  -9  -2   3   23.11   19.92   0
  -8  -2   3   24.16   18.44   0
   8   2  -3   27.05   17.68   0
  -8   2   3   23.15   19.41   0
  -7   2   3   19.86   20.45   0
   7   2  -3    8.58   18.37   0
  -7  -2   3   20.24   18.33   0
   6   2  -3  437.13   21.28   0
  -6   2   3  433.51   24.30   0
  -6  -2   3  310.57   17.05   0
   5   2  -3  229.63   16.18   0
  -5  -2   3  243.30   16.84   0
  -5   2   3  245.45   20.46   0
  -5   2   3  190.99   15.34   0
   4   2  -3   -0.12   12.16   0
  -4   2   3    1.07   18.35   0
  -4  -2   3    9.75   17.38   0
  -3   2   3  372.23   20.11   0
   3   2  -3  401.31   22.47   0
  -2   2   3  134.64   19.15   0
   2   2  -3  108.28   21.61   0
   2  -2  -3  137.70   19.53   0
  -1  -2   3 6739.10   87.03   0
  -1   2   3 8101.77   58.57   0
   1  -2  -3 6281.96   50.75   0
   1   2  -3 7001.66   93.38   0
   0   2   3  653.76   24.37   0
   0  -2  -3  559.62   19.66   0
  -1   2  -3  124.33   25.49   0
  -1  -2  -3  141.71   14.33   0
   1   2   3  169.37   19.67   0
  -1   2  -3  154.60   31.81   0
   2  -2   3  345.83   27.22   0
  -2   2  -3  317.36   29.44   0
   2   2   3  368.03   20.90   0
  -2  -2  -3  236.59   15.32   0
   3   2   3  796.87   21.31   0
  -3   2  -3  895.65   29.31   0
  -3  -2  -3  933.31   27.82   0
   3  -2   3 1189.97   33.26   0
  -4   2  -3  127.22   20.64   0
  -4  -2  -3  126.15   19.11   0
   4  -2   3  129.04   20.50   0
   4   2   3   85.88   13.96   0
  -5  -2  -3   92.38   19.20   0
  -5   2  -3  139.56   21.67   0
   5  -2   3   99.84   20.76   0
   5   2   3   67.83   13.77   0
  -6  -2  -3   17.38   17.26   0
   6  -2   3   22.80   18.93   0
   6   2   3   23.41   17.20   0
  -6   2  -3   33.43   20.53   0
   7  -2   3    5.30   18.30   0
  -7   2  -3   -1.47   20.37   0
   7   2   3    4.09   16.51   0
  -7  -2  -3    8.46   11.48   0
  -8  -2  -3   62.13   12.54   0
   8  -2   3   62.08   18.04   0
  -8   2  -3   88.76   22.03   0
   8   2   3   70.01   17.37   0
   9   2   3    6.80   13.69   0
  -9   2  -3   37.35   21.24   0
   9  -2   3   19.80   18.46   0
  -9  -2  -3   31.22   17.54   0
 -10  -2  -3   52.52   20.09   0
  10   2   3   47.20   17.40   0
  10  -2   3   64.27   20.61   0
 -10   2  -3   64.74   17.33   0
 -11  -2  -3   12.61   20.22   0
  11  -2   3   15.34   18.39   0
  11   2   3    2.38   17.53   0
 -11   2  -3   22.84   21.86   0
 -12  -2  -3  -13.24   20.73   0
  12  -2   3   15.24   18.77   0
 -12   2  -3   19.00   23.68   0
  12   2   3   18.41   14.66   0
  13   2   3   58.21   21.15   0
 -13   2  -3   98.17   26.57   0
 -13  -2  -3   71.80   23.31   0
  13  -2   3   91.93   22.52   0
  14   2   3    5.70   24.71   0
 -14  -2  -3  -18.86   26.99   0
 -14   2  -3   -3.20   24.73   0
 -15   2  -3    0.85   20.28   0
 -15  -2  -3   10.41   30.64   0
  15   2   3   22.55   19.32   0
 -16  -2  -3    1.66   30.03   0
  16   2   3    5.65   28.77   0
 -16   2  -3   22.31   29.22   0
 -17   3   3  -15.03   32.08   0
  17   3  -3  -17.93   20.97   0
 -17  -3   3   10.79   33.50   0
 -17   3   3    8.75   31.30   0
 -16   3   3   11.62   20.76   0
  16   3  -3   -3.55   18.71   0
 -16  -3   3   10.91   22.71   0
 -16   3   3   14.30   28.39   0
  15   3  -3   15.09   16.51   0
 -15  -3   3   16.00   27.42   0
 -15   3   3   14.14   24.76   0
 -14  -3   3   14.97   25.17   0
  14   3  -3   -0.06   15.98   0
 -14   3   3    5.47   21.21   0
 -13  -3   3    7.23   16.64   0
  13   3  -3   11.99   14.75   0
 -13   3   3    7.82   15.39   0
 -12  -3   3   24.47   15.08   0
 -12   3   3    4.14   14.20   0
  12   3  -3   10.04   13.89   0
 -11  -3   3   41.14   14.80   0
  11   3  -3   35.41   14.01   0
 -11   3   3   38.15   14.23   0
  10   3  -3   48.80   18.14   0
 -10  -3   3   62.58   18.96   0
 -10   3   3   58.86   20.02   0
   9   3  -3  281.74   21.73   0
  -9   3   3  304.09   19.46   0
  -9  -3   3  259.35   22.52   0
  -8   3   3   46.10   18.53   0
   8   3  -3   37.89   17.45   0
  -8  -3   3   41.87   13.05   0
  -7   3   3   85.74   14.45   0
  -7   3   3  142.53   19.98   0
  -7  -3   3  109.03   13.43   0
   7   3  -3  126.94   17.61   0
  -6  -3   3  347.98   20.76   0
   6   3  -3  324.93   15.95   0
  -6   3   3  277.44   21.69   0
  -6   3   3  320.97   21.63   0
   5   3  -3    2.19   13.22   0
  -5   3   3   12.17   12.75   0
  -5  -3   3   17.20   18.33   0
  -4   3   3    5.03   17.54   0
  -4  -3   3    6.50   18.00   0
   4   3  -3    4.75   18.40   0
  -3   3   3  175.48   14.27   0
   3  -3  -3  246.44   19.71   0
   3   3  -3  228.51   20.08   0
   2  -3  -3  467.39   16.66   0
  -2   3   3  647.91   21.36   0
   2   3  -3  595.41   24.60   0
  -1   3   3  167.35   18.32   0
   1   3  -3  144.11   20.17   0
  -1  -3   3  108.71   22.45   0
   1  -3  -3  119.88   13.47   0
   0   3  -3  873.22   35.77   0
   0  -3  -3 1061.96   22.05   0
   0  -3   3  850.18   35.77   0
   0   3   3 1395.25   28.46   0
   1  -3   3 1072.25   37.42   0
  -1  -3  -3  900.23   20.68   0
  -1   3  -3  788.13   32.80   0
   1   3   3 1225.98   27.43   0
  -2   3  -3   77.01   21.74   0
   2   3   3   63.53   13.48   0
  -2   3  -3   73.13   21.41   0
  -2  -3  -3   71.53   13.44   0
   3   3   3   38.10   12.37   0
  -3  -3  -3   35.96   12.49   0
  -3   3  -3   47.66   23.75   0
  -4   3  -3   85.35   21.64   0
  -4  -3  -3   54.30   18.34   0
   4   3   3   58.86   13.02   0
   5   3   3  203.98   14.84   0
  -5   3  -3  280.24   23.35   0
  -5  -3  -3  217.25   14.19   0
  -6  -3  -3   11.53   16.98   0
   6   3   3    5.85   11.93   0
  -6   3  -3   14.86   21.00   0
   7   3   3  245.35   17.56   0
  -7  -3  -3  256.97   18.30   0
  -7   3  -3  284.17   23.66   0
   7  -3   3  225.57   20.05   0
   8  -3   3   55.67   18.48   0
  -8   3  -3   56.89   20.43   0
  -8  -3  -3   41.97   12.56   0
   8   3   3   57.18   17.44   0
   9  -3   3   68.27   19.05   0
  -9  -3  -3   34.75   13.27   0
  -9   3  -3   59.62   22.52   0
   9   3   3   48.32   17.53   0
  10   3   3   31.42   16.93   0
 -10  -3  -3   25.67   18.68   0
 -10   3  -3   26.23   21.74   0
 -11  -3  -3   25.71   19.64   0
 -11   3  -3   50.71   16.41   0
  11   3   3   20.51   19.00   0
 -12  -3  -3  149.26   21.19   0
  12   3   3  148.67   21.88   0
 -12   3  -3  213.52   22.71   0
 -13  -3  -3   24.24   21.31   0
  13   3   3    6.47   22.37   0
 -13   3  -3    0.39   23.33   0
 -14   3  -3   79.33   26.48   0
  14   3   3   77.64   23.30   0
 -14  -3  -3   73.22   19.89   0
 -15  -3  -3    6.03   29.83   0
 -15   3  -3    6.34   28.88   0
  15   3   3   -3.34   19.80   0
 -16  -3  -3   -2.36   33.86   0
  16   3   3    3.42   29.18   0
 -16   3  -3   20.84   31.05   0
 -17  -4   3   -6.70   35.97   0
  17   4  -3    4.58   31.12   0
 -17   4   3   -9.93   32.17   0
 -17   4   3   15.96   28.85   0
 -16   4   3   13.48   26.79   0
 -16   4   3   30.26   29.94   0
  16   4  -3   -4.40   27.18   0
 -16  -4   3  -13.61   32.90   0
 -15  -4   3   -1.67   26.23   0
 -15   4   3    8.09   23.91   0
 -15   4   3   30.34   18.83   0
  15   4  -3    8.47   24.99   0
 -14  -4   3  -18.85   18.01   0
 -14   4   3   24.58   22.64   0
 -14   4   3    3.81   16.60   0
  14   4  -3   -2.17   21.04   0
 -13  -4   3   -8.58   16.88   0
 -13   4   3   -7.80   19.90   0
 -13   4   3   -6.12   15.46   0
  13   4  -3   11.29   15.59   0
 -12  -4   3    0.65   21.61   0
 -12   4   3    4.27   18.42   0
 -12   4   3   -7.61   19.78   0
  12   4  -3   -0.94   19.74   0
 -11  -4   3   10.22   20.03   0
  11   4  -3   24.74   18.87   0
 -11   4   3    5.37   19.63   0
 -11   4   3   -0.39   19.72   0
 -10   4   3  106.96   14.04   0
  10   4  -3  118.47   13.62   0
 -10  -4   3   93.19   19.95   0
 -10   4   3  127.29   20.05   0
  -9  -4   3   11.97   16.94   0
   9   4  -3    0.65   17.21   0
  -9   4   3    3.51   18.69   0
  -9   4   3   -7.54   14.37   0
  -8   4   3   12.54   18.02   0
   8   4  -3    9.42   16.82   0
  -8   4   3   25.27   17.97   0
  -8  -4   3   15.05   17.12   0
  -7   4   3  127.88   19.42   0
   7   4  -3  128.25   17.94   0
  -7   4   3  116.14   18.26   0
  -7  -4   3  130.56   17.50   0
  -6  -4   3    3.42   16.20   0
  -6   4   3    3.77   12.59   0
   6   4  -3    6.56   11.88   0
  -6   4   3   11.88   17.84   0
  -5   4   3   21.04   13.12   0
   5   4  -3   24.27   12.45   0
  -5  -4   3   18.93   11.85   0
  -4  -4   3  295.96   16.37   0
   4  -4  -3  339.16   15.41   0
  -4   4   3  505.81   20.00   0
   4   4  -3  434.17   21.03   0
   3   4  -3  152.40   17.29   0
   3  -4  -3  146.25   17.94   0
  -3  -4   3  104.86   16.03   0
  -3   4   3  137.84   17.13   0
   2  -4  -3  338.69   15.19   0
   2   4  -3  449.68   21.36   0
  -2   4   3  477.23   20.26   0
   1  -4  -3 1320.50   22.39   0
  -1   4   3 1775.97   28.69   0
   1   4  -3 1513.01   32.45   0
   0  -4   3  742.17   28.34   0
   0  -4  -3 1100.13   24.36   0
   0   4  -3  732.41   26.57   0
   0   4   3  802.34   19.09   0
  -1   4  -3  690.27   27.39   0
   1  -4   3  890.65   28.23   0
   1   4   3 1150.64   24.71   0
  -1  -4  -3  866.20   19.13   0
  -2   4  -3 1311.19   32.09   0
   2   4   3 1425.69   24.78   0
  -2  -4  -3  959.18   19.71   0
  -3   4  -3  501.49   22.49   0
   3   4   3  691.91   21.66   0
  -3  -4  -3  525.02   20.59   0
  -3   4  -3  585.34   24.80   0
  -4  -4  -3  162.76   18.80   0
  -4   4  -3  165.82   19.69   0
   4   4   3  182.33   17.61   0
  -4   4  -3  172.39   22.62   0
   5   4   3  108.32   17.81   0
  -5  -4  -3  115.25   17.46   0
  -5   4  -3   88.28   20.96   0
  -5   4  -3  102.52   19.29   0
   6   4   3   78.39   17.22   0
  -6  -4  -3   79.94   12.27   0
  -6   4  -3  118.90   19.66   0
  -7  -4  -3    2.62   16.25   0
  -7   4  -3    4.57   19.68   0
   7   4   3   15.46   11.49   0
  -8  -4  -3   16.03   16.37   0
   8   4   3   -6.13   17.33   0
  -8   4  -3  -11.54   18.89   0
  -9  -4  -3   -0.53   17.71   0
  -9   4  -3   10.76   20.31   0
   9   4   3    3.65   16.40   0
 -10  -4  -3  110.04   13.94   0
  10   4   3   91.77   19.04   0
 -10   4  -3  176.73   21.68   0
 -11  -4  -3  -11.72   19.85   0
  11   4   3    8.96   14.55   0
 -11   4  -3   13.20   22.41   0
 -12  -4  -3   15.33   21.63   0
 -12   4  -3    6.89   16.36   0
  12   4   3   12.12   20.20   0
 -13  -4  -3    0.15   23.69   0
 -13   4  -3   -4.69   24.63   0
  13   4   3    7.52   22.06   0
 -14  -4  -3    6.24   18.84   0
 -14   4  -3    4.68   26.66   0
  14   4   3    1.44   24.42   0
 -15   4  -3   26.24   26.03   0
 -15  -4  -3   19.46   27.06   0
  15   4   3    0.03   26.16   0
 -16  -4  -3    7.53   33.33   0
  16   4   3    0.08   21.90   0
 -16   4  -3    6.42   22.55   0
 -17  -5   3   14.08   34.94   0
  17   5  -3   22.38   32.33   0
 -17   5   3   -5.76   23.70   0
 -17   5   3    4.39   29.01   0
 -16   5   3   11.32   26.81   0
 -16  -5   3   17.15   31.36   0
  16   5  -3   22.32   26.67   0
 -16   5   3   16.08   27.19   0
 -15  -5   3    6.46   26.77   0
 -15   5   3   -5.72   26.96   0
 -15   5   3   12.70   24.59   0
  15   5  -3   13.67   24.06   0
  14   5  -3  -13.29   24.02   0
 -14   5   3   12.43   23.87   0
 -14   5   3   22.31   21.97   0
 -14  -5   3    5.51   18.28   0
  13   5  -3    2.43   20.77   0
 -13  -5   3   -0.83   21.14   0
 -13   5   3   15.42   15.80   0
 -13   5   3   -5.26   21.96   0
 -12   5   3   12.22   19.32   0
 -12  -5   3   14.00   20.20   0
  12   5  -3   14.43   20.26   0
 -12   5   3   -1.72   19.90   0
 -11   5   3   22.74   14.68   0
 -11   5   3   35.66   14.34   0
  11   5  -3   37.60   13.67   0
 -11  -5   3   27.12   19.79   0
 -10  -5   3   15.80   18.94   0
  10   5  -3   11.82   18.23   0
 -10   5   3   26.68   18.45   0
 -10   5   3   26.33   19.44   0
  -9   5   3  135.56   14.74   0
  -9  -5   3  108.19   18.40   0
  -9   5   3  127.67   14.55   0
   9   5  -3  105.09   19.93   0
  -8   5   3    3.57   13.00   0
  -8   5   3  -12.66   18.26   0
   8   5  -3   -7.67   17.62   0
  -8  -5   3    2.10   17.75   0
  -7  -5   3   16.70   12.49   0
  -7   5   3   12.89   16.14   0
  -7   5   3   16.08   16.87   0
   7   5  -3   21.52   12.41   0
   6   5  -3  266.94   15.40   0
  -6   5   3  188.75   14.46   0
  -6  -5   3  214.41   14.07   0
  -5   5   3 1285.16   25.81   0
   5   5  -3 1627.77   28.89   0
  -5  -5   3 1823.96   27.53   0
   4  -5  -3   -1.85   12.82   0
  -4  -5   3   -2.29   15.81   0
   4   5  -3    5.57   16.79   0
  -4   5   3    7.53   12.70   0
   3   5  -3  154.60   19.12   0
   3  -5  -3  160.87   17.68   0
  -3  -5   3  131.46   18.34   0
  -3   5   3  132.79   13.09   0
  -2   5   3  847.06   21.76   0
   2   5  -3  766.58   23.83   0
   2  -5  -3  827.88   22.03   0
  -1   5   3   93.37   16.36   0
   1  -5  -3  106.90   16.49   0
   1   5  -3   79.71   17.05   0
   0  -5  -3    5.90   15.81   0
   0   5  -3    4.99   15.94   0
   0   5   3   15.80   16.26   0
  -1  -5  -3  218.61   13.72   0
   1   5   3  249.18   13.64   0
  -1   5  -3  179.61   18.63   0
  -2  -5  -3  973.27   18.70   0
   2   5   3 1019.36   18.97   0
  -2   5  -3 1071.14   26.89   0
   3   5   3  131.39   13.55   0
  -3  -5  -3  139.35   18.69   0
  -3   5  -3  137.92   18.65   0
   4   5   3   34.25   12.21   0
  -4  -5  -3   35.87   17.19   0
  -4   5  -3   40.14   18.46   0
  -4   5  -3   26.73   16.97   0
   5   5   3  225.57   17.54   0
  -5   5  -3  179.56   19.02   0
  -5  -5  -3  158.21   12.91   0
  -5   5  -3  203.75   21.27   0
  -6  -5  -3  237.40   17.16   0
  -6   5  -3  303.82   21.30   0
   6   5   3  224.30   13.10   0
  -6   5  -3  214.05   19.66   0
  -7   5  -3  104.14   19.99   0
  -7  -5  -3   87.41   16.70   0
  -7   5  -3  107.00   19.74   0
   7   5   3   94.67   17.07   0
  -8   5  -3   -9.76   20.24   0
  -8   5  -3   10.16   17.90   0
  -8  -5  -3    3.65   16.86   0
   8   5   3   14.33   12.10   0
  -9  -5  -3   11.96   12.16   0
   9   5   3    5.43   17.44   0
  -9   5  -3   11.83   14.87   0
  -9   5  -3   25.77   20.38   0
  10   5   3    3.75   18.81   0
 -10  -5  -3  -11.02   13.27   0
 -10   5  -3   -8.42   19.45   0
 -10   5  -3    2.50   20.05   0
 -11   5  -3   -1.54   15.34   0
 -11  -5  -3   14.84   19.28   0
  11   5   3   -3.75   13.80   0
 -11   5  -3    7.40   15.60   0
 -12  -5  -3  -14.35   15.08   0
 -12   5  -3    6.93   21.71   0
  12   5   3    7.24   20.58   0
 -12   5  -3    1.92   21.64   0
 -13   5  -3   43.54   24.62   0
 -13  -5  -3   20.76   16.76   0
  13   5   3   25.41   21.84   0
 -13   5  -3   26.46   24.56   0
  14   5   3   23.04   23.16   0
 -14   5  -3   33.72   20.05   0
 -14  -5  -3   31.33   27.03   0
 -14   5  -3   41.50   19.92   0
 -15  -5  -3    9.29   27.40   0
  15   5   3    0.85   25.35   0
 -15   5  -3   -8.82   21.12   0
 -15   5  -3   22.72   29.26   0
 -16  -5  -3   27.81   34.40   0
 -16   5  -3   18.01   27.85   0
  16   5   3   10.56   31.70   0
 -16   5  -3   30.13   27.88   0
 -16  -6   3    2.42   23.83   0
 -16   6   3    2.99   21.44   0
  16   6  -3   -1.23   21.89   0
 -16   6   3   24.17   30.80   0
 -15   6   3    6.89   20.51   0
 -15   6   3   16.01   28.58   0
 -15  -6   3  -10.70   29.22   0
  15   6  -3    1.25   27.63   0
 -14  -6   3    7.46   23.51   0
 -14   6   3   33.90   23.35   0
 -14   6   3   10.46   23.04   0
  14   6  -3   16.87   17.57   0
 -13   6   3   28.46   22.60   0
 -13   6   3   31.25   23.09   0
  13   6  -3   30.27   22.24   0
 -13  -6   3   13.80   23.55   0
  12   6  -3   10.45   14.70   0
 -12  -6   3   18.85   15.12   0
 -12   6   3   14.32   15.29   0
 -12   6   3   25.80   21.17   0
 -11  -6   3    5.54   13.81   0
  11   6  -3   18.96   18.02   0
 -11   6   3   -2.48   20.05   0
 -11   6   3  -17.86   20.60   0
 -10  -6   3   22.18   18.42   0
 -10   6   3    4.18   20.12   0
  10   6  -3   22.27   18.43   0
 -10   6   3   14.71   20.23   0
  -9   6   3   15.53   13.31   0
   9   6  -3   17.11   17.33   0
  -9   6   3    1.81   13.48   0
  -9  -6   3   21.79   17.46   0
  -8  -6   3    4.11   17.85   0
  -8   6   3   11.25   17.46   0
  -8   6   3   27.19   12.86   0
   8   6  -3    7.70   18.05   0
  -7  -6   3   18.60   16.96   0
  -7   6   3    5.58   12.23   0
   7   6  -3   21.26   12.21   0
  -6  -6   3   84.94   12.68   0
  -6   6   3   88.14   16.86   0
   6   6  -3  131.76   18.33   0
   5   6  -3   11.73   16.77   0
   5  -6  -3   -3.92   11.89   0
  -5   6   3   -0.65   11.79   0
  -5  -6   3   10.49   16.42   0
   4   6  -3    7.38   16.54   0
   4  -6  -3   -7.37   12.13   0
  -4   6   3    5.98   16.85   0
  -4  -6   3    7.61   11.29   0
   3   6  -3   96.14   18.36   0
  -3   6   3   86.74   13.00   0
   3  -6  -3   74.12   13.15   0
  -3  -6   3   92.69   17.69   0
   2  -6  -3  447.25   15.91   0
  -2   6   3  552.26   20.88   0
   2   6  -3  554.51   22.21   0
  -1   6   3   -1.03   12.26   0
   1   6  -3   -2.42   16.62   0
   1  -6  -3    4.85   12.17   0
   0   6  -3 1197.96   26.43   0
   0   6   3 1246.58   20.31   0
   0  -6  -3 1223.16   20.22   0
  -1  -6  -3   57.41   17.82   0
  -1   6  -3   51.46   16.97   0
   1   6   3   57.34   16.72   0
   2   6   3  228.95   14.08   0
  -2   6  -3  154.34   18.60   0
  -2  -6  -3  235.28   19.44   0
  -3   6  -3   73.28   16.92   0
   3   6   3   74.95   12.25   0
  -3  -6  -3   90.79   17.07   0
   4   6   3  597.94   20.14   0
  -4   6  -3  514.58   22.92   0
  -4  -6  -3  563.41   15.36   0
  -5   6  -3   39.19   18.81   0
  -5   6  -3   44.06   17.00   0
  -5  -6  -3   33.92   16.60   0
   5   6   3   39.56   11.78   0
  -6   6  -3   85.70   18.63   0
   6   6   3   88.64   11.77   0
  -6   6  -3   93.65   20.66   0
  -6  -6  -3   89.27   15.57   0
   7   6   3   11.88   16.95   0
  -7  -6  -3    7.10   12.32   0
  -7   6  -3   -3.20   20.36   0
  -7   6  -3   21.54   17.09   0
   8   6   3   13.69   16.63   0
  -8   6  -3    7.71   19.03   0
  -8   6  -3   10.29   20.21   0
  -8  -6  -3   12.84   17.73   0
  -9  -6  -3   -1.89   12.62   0
  -9   6  -3    5.89   19.54   0
  -9   6  -3    4.48   18.28   0
   9   6   3   -0.80   17.83   0
 -10   6  -3   25.20   18.71   0
  10   6   3  -10.61   18.67   0
 -10   6  -3   30.67   21.11   0
 -10  -6  -3   19.32   13.19   0
 -11  -6  -3    4.16   14.10   0
 -11   6  -3   13.89   20.65   0
  11   6   3    7.82   19.13   0
 -11   6  -3   13.34   21.27   0
  12   6   3   31.95   14.71   0
 -12  -6  -3   22.86   21.95   0
 -12   6  -3   21.50   16.23   0
 -12   6  -3   29.25   21.35   0
 -13   6  -3   34.98   22.44   0
 -13  -6  -3   50.29   24.26   0
  13   6   3   35.18   21.10   0
 -13   6  -3   26.77   23.35   0
 -14  -6  -3  -10.14   27.53   0
  14   6   3   12.83   25.31   0
 -14   6  -3   12.01   28.32   0
 -14   6  -3   13.92   28.25   0
 -15   6  -3  -12.95   27.39   0
 -15   6  -3   32.95   27.35   0
  15   6   3    7.55   28.14   0
 -15  -6  -3  -21.93   28.40   0
 -16   6  -3  -17.31   29.05   0
 -16   6  -3   13.33   29.19   0
 -16  -6  -3   33.80   35.47   0
  16   6   3   29.72   31.97   0
 -16  -7   3   -4.27   32.88   0
  16   7  -3  -16.68   22.41   0
 -16   7   3  -10.16   22.25   0
 -16   7   3   16.32   27.97   0
 -15   7   3   12.86   21.21   0
 -15   7   3  -14.88   25.03   0
 -15  -7   3    5.29   21.70   0
  15   7  -3   -4.85   28.54   0
 -14  -7   3   14.65   25.41   0
 -14   7   3   15.43   25.22   0
 -14   7   3   13.65   17.78   0
  14   7  -3    0.11   17.92   0
 -13   7   3   -4.18   22.16   0
 -13   7   3    9.41   21.46   0
 -13  -7   3   13.99   23.51   0
  13   7  -3    0.61   22.71   0
  12   7  -3   12.91   22.20   0
 -12   7   3   38.15   22.10   0
 -12  -7   3   58.86   22.39   0
 -12   7   3   36.47   15.64   0
 -11  -7   3   13.70   19.74   0
 -11   7   3    6.43   20.72   0
  11   7  -3   40.48   19.75   0
 -11   7   3    4.97   20.98   0
 -10   7   3   15.90   19.82   0
 -10   7   3   22.95   14.38   0
 -10  -7   3    6.92   18.66   0
  10   7  -3   20.98   18.80   0
  -9  -7   3    5.91   18.44   0
  -9   7   3    3.84   17.58   0
  -9   7   3    9.54   17.21   0
   9   7  -3   17.13   17.22   0
  -8  -7   3    3.28   13.30   0
  -8   7   3   17.18   12.61   0
  -8   7   3   13.81   17.82   0
   8   7  -3   17.11   18.36   0
  -7  -7   3   31.80   16.07   0
   7   7  -3   41.73   17.50   0
  -7   7   3    3.71   12.72   0
  -6  -7   3   13.71   16.66   0
  -6   7   3   -2.69   16.67   0
   6   7  -3    1.00   15.89   0
  -5   7   3   49.01   11.97   0
  -5  -7   3   71.61   16.26   0
   5   7  -3   48.50   12.12   0
   5  -7  -3   40.58   16.43   0
   4   7  -3   40.52   15.72   0
   4  -7  -3   38.47   15.52   0
  -4   7   3   44.37   15.73   0
  -4  -7   3   35.37   16.36   0
   3   7  -3  284.26   18.31   0
  -3   7   3  315.74   18.65   0
  -3  -7   3  301.25   18.05   0
   3  -7  -3  330.69   18.92   0
   2   7  -3    0.62   15.24   0
   2  -7  -3   21.72   16.37   0
  -2   7   3    0.81   16.34   0
  -2  -7   3   12.61   15.21   0
  -1   7   3   24.34   11.65   0
   1  -7  -3   28.30   16.40   0
   1   7  -3   23.34   15.97   0
   0   7  -3   22.72   15.55   0
   0  -7  -3   19.05   16.45   0
   0   7   3   23.65   16.61   0
  -1  -7  -3  119.58   17.36   0
   1   7   3  134.21   17.53   0
  -1   7  -3  114.42   15.68   0
  -2  -7  -3  356.01   18.04   0
   2   7   3  331.97   18.59   0
  -2   7  -3  268.03   18.64   0
   3   7   3  112.75   12.61   0
  -3  -7  -3  123.34   17.19   0
  -3   7  -3  108.37   17.33   0
   4   7   3   52.21   16.51   0
  -4  -7  -3   38.65   11.71   0
  -4   7  -3   19.09   17.47   0
  -5   7  -3  183.09   20.75   0
   5   7   3  246.05   12.86   0
  -5  -7  -3  264.50   16.83   0
  -5   7  -3  195.16   19.73   0
   6   7   3    7.78   16.52   0
  -6  -7  -3    4.21   11.98   0
  -6   7  -3    4.42   17.09   0
  -6   7  -3   -9.28   17.77   0
  -7  -7  -3    8.96   12.20   0
  -7   7  -3   15.54   20.50   0
  -7   7  -3  -10.10   17.32   0
   7   7   3    5.43   12.48   0
   8   7   3   60.69   16.77   0
  -8   7  -3   70.07   20.91   0
  -8   7  -3   65.53   13.97   0
  -8  -7  -3   77.74   17.08   0
   9   7   3   84.24   17.67   0
  -9   7  -3   96.98   15.71   0
  -9  -7  -3   88.81   13.45   0
  -9   7  -3  110.07   21.91   0
  10   7   3   15.73   18.07   0
 -10  -7  -3   26.29   19.03   0
 -10   7  -3    6.66   20.48   0
 -10   7  -3   28.99   20.99   0
 -11   7  -3   -0.31   22.25   0
  11   7   3   17.48   14.33   0
 -11  -7  -3    4.08   19.07   0
 -11   7  -3   19.59   16.25   0
  12   7   3   11.21   21.03   0
 -12  -7  -3   27.26   19.86   0
 -12   7  -3   28.82   22.00   0
 -12   7  -3   35.20   22.40   0
 -13   7  -3   25.13   23.56   0
  13   7   3    8.22   15.96   0
 -13  -7  -3    2.36   22.42   0
 -13   7  -3   -0.34   26.31   0
 -14  -7  -3   16.99   24.59   0
  14   7   3   21.43   26.08   0
 -14   7  -3   14.66   20.23   0
 -14   7  -3   -8.44   25.92   0
  15   7   3    7.91   29.67   0
 -15  -7  -3   23.92   22.85   0
 -15   7  -3   37.70   32.36   0
 -15   7  -3    5.85   28.40   0
 -16   8   3   14.38   28.63   0
 -15   8   3   34.65   21.38   0
  15   8  -3   43.49   28.65   0
 -15   8   3   44.99   29.57   0
 -15  -8   3   37.96   29.91   0
 -14   8   3   -1.17   26.48   0
 -14   8   3   11.50   24.06   0
 -14  -8   3   16.44   26.56   0
  14   8  -3  -18.65   18.52   0
  13   8  -3   16.30   22.31   0
 -13  -8   3   -2.71   24.60   0
 -13   8   3    4.91   23.04   0
 -13   8   3    6.30   22.56   0
 -12   8   3    8.69   24.35   0
 -12   8   3    5.04   16.80   0
 -12  -8   3   19.29   22.59   0
  12   8  -3   22.73   23.12   0
 -11  -8   3   29.67   19.44   0
 -11   8   3    7.14   21.91   0
  11   8  -3   21.58   20.92   0
 -11   8   3    9.61   16.00   0
  10   8  -3   14.56   14.04   0
 -10  -8   3   -9.46   14.69   0
 -10   8   3   -2.68   20.39   0
 -10   8   3    8.98   21.18   0
  -9   8   3  100.93   19.40   0
   9   8  -3  120.94   19.95   0
  -9   8   3  117.63   14.21   0
  -9  -8   3  140.94   19.31   0
  -8  -8   3   -0.75   16.87   0
  -8   8   3   -1.63   16.89   0
   8   8  -3   11.43   13.17   0
  -7  -8   3  121.07   18.62   0
  -7   8   3   96.17   17.69   0
   7   8  -3   95.47   13.26   0
   6   8  -3   47.71   17.01   0
   6  -8  -3   43.07   16.71   0
  -6   8   3   36.72   17.31   0
  -6  -8   3   37.23   11.76   0
   5  -8  -3   27.29   11.80   0
  -5  -8   3   39.70   15.63   0
   5   8  -3   12.76   17.13   0
  -5   8   3   27.34   16.34   0
  -4  -8   3  101.03   16.76   0
   4   8  -3  112.77   17.61   0
   4  -8  -3   70.35   16.72   0
  -4   8   3   98.94   16.67   0
   3   8  -3   42.53   15.27   0
  -3   8   3   40.69   15.01   0
   3  -8  -3   33.49   15.69   0
  -3  -8   3   51.94   15.74   0
  -2   8   3   -4.50   15.13   0
   2   8  -3    1.66   16.13   0
   2  -8  -3    2.50   14.52   0
  -2  -8   3   -0.82   15.62   0
   1  -8  -3  292.95   13.48   0
  -1  -8   3  322.76   17.50   0
   1   8  -3  305.68   19.30   0
  -1   8   3  327.66   17.84   0
   0  -8  -3  150.52   16.63   0
   0   8  -3  131.98   17.40   0
   0   8   3  145.43   16.69   0
  -1  -8  -3  161.92   16.08   0
  -1   8  -3  150.74   17.18   0
   1   8   3  139.89   16.92   0
  -2   8  -3   34.14   17.12   0
  -2  -8  -3   42.87   15.85   0
   2   8   3   28.32   16.15   0
  -3   8  -3  268.29   19.97   0
   3   8   3  379.76   17.33   0
  -3  -8  -3  361.69   16.56   0
   4   8   3  292.34   17.51   0
  -4   8  -3  211.10   18.58   0
  -4  -8  -3  271.37   16.52   0
   5   8   3   72.70   16.14   0
  -5  -8  -3   61.62   16.13   0
  -5   8  -3   43.59   17.41   0
  -6   8  -3   23.53   18.85   0
  -6  -8  -3   17.36   12.18   0
  -6   8  -3   15.16   17.65   0
   6   8   3   16.41   12.19   0
  -7   8  -3   22.33   17.73   0
   7   8   3   35.06   13.00   0
  -7  -8  -3   25.99   12.77   0
  -7   8  -3   22.11   19.53   0
  -8   8  -3   12.34   21.01   0
  -8  -8  -3   17.74   17.40   0
  -8   8  -3   32.64   18.59   0
   8   8   3   31.25   16.72   0
  -9   8  -3   23.25   20.46   0
  -9  -8  -3   16.09   17.78   0
   9   8   3   16.38   17.40   0
  -9   8  -3   41.37   21.62   0
 -10  -8  -3  -13.93   19.49   0
 -10   8  -3   -3.74   22.31   0
 -10   8  -3    2.16   15.82   0
  10   8   3   17.93   19.46   0
  11   8   3   30.03   14.74   0
 -11   8  -3   22.53   21.55   0
 -11  -8  -3   13.93   20.51   0
 -11   8  -3   35.57   24.68   0
 -12   8  -3  -18.44   23.15   0
 -12  -8  -3   10.10   21.84   0
  12   8   3    0.13   20.47   0
 -12   8  -3    5.72   17.53   0
 -13   8  -3   15.12   25.74   0
 -13  -8  -3    5.79   17.27   0
  13   8   3   16.79   21.72   0
 -13   8  -3    4.22   19.07   0
  14   8   3   -4.19   27.79   0
 -14   8  -3   18.10   27.08   0
 -14  -8  -3   -2.26   20.63   0
 -14   8  -3   14.73   29.30   0
 -15   8  -3   27.41   32.54   0
  15   8   3    4.64   27.52   0
 -15  -8  -3   20.92   23.77   0
 -15   8  -3   23.03   29.34   0
 -15  -9   3    3.91   27.53   0
 -15   9   3    1.44   26.89   0
 -15   9   3   25.59   29.95   0
  15   9  -3   12.68   21.08   0
  14   9  -3    5.62   26.20   0
 -14  -9   3    5.63   19.46   0
 -14   9   3  -17.45   27.42   0
 -14   9   3    7.97   20.17   0
 -13   9   3  -22.24   26.83   0
 -13   9   3   -1.11   23.92   0
 -13  -9   3   16.77   22.15   0
  13   9  -3  -10.58   24.50   0
  12   9  -3    0.95   22.76   0
 -12   9   3    7.90   18.46   0
 -12  -9   3    7.03   21.31   0
 -12   9   3    4.03   24.84   0
 -11   9   3   30.34   21.42   0
 -11  -9   3   13.83   22.23   0
  11   9  -3    4.18   22.63   0
 -11   9   3   14.90   23.39   0
 -10   9   3   13.21   22.10   0
 -10   9   3    6.87   19.81   0
  10   9  -3   24.09   15.34   0
 -10  -9   3    9.41   20.25   0
  -9   9   3   36.60   18.84   0
  -9   9   3   23.37   13.92   0
  -9  -9   3   26.55   18.14   0
   9   9  -3   23.86   20.08   0
  -8  -9   3   63.29   17.98   0
  -8   9   3   93.76   17.29   0
   8   9  -3   88.12   18.41   0
  -7  -9   3   70.32   17.68   0
   7   9  -3   67.27   19.54   0
  -7   9   3   55.69   16.73   0
  -6  -9   3   98.69   17.47   0
  -6   9   3   61.74   17.34   0
   6   9  -3   65.54   18.65   0
   6  -9  -3   59.51   16.41   0
   5   9  -3   20.53   16.30   0
   5  -9  -3   17.54   16.52   0
  -5   9   3   -5.34   16.03   0
  -5  -9   3   26.42   16.99   0
   4   9  -3   -0.73   17.00   0
   4  -9  -3   -3.19   16.56   0
  -4   9   3    8.08   16.08   0
  -4  -9   3   -4.94   16.50   0
   3   9  -3    3.03   16.90   0
   3  -9  -3    3.70   11.07   0
  -3   9   3   12.66   15.45   0
  -3  -9   3    2.84   11.63   0
  -2   9   3   16.68   16.42   0
   2  -9  -3   11.16   16.33   0
  -2  -9   3   15.75   16.81   0
   2   9  -3   21.60   17.07   0
  -1  -9   3    5.65   16.32   0
   1   9  -3    2.05   15.52   0
   1  -9  -3    1.11   15.62   0
  -1   9   3    2.31   15.98   0
   0   9  -3   77.67   17.25   0
   0  -9   3   89.57   16.15   0
   0  -9  -3   66.04   15.63   0
   0   9   3   65.04   11.62   0
   1   9   3   97.73   16.25   0
  -1  -9  -3   64.88   11.80   0
  -1   9  -3   65.82   16.94   0
  -2  -9  -3   33.28   11.76   0
  -2   9  -3   37.34   17.09   0
   2   9   3   40.04   11.57   0
   3   9   3   10.61   11.50   0
  -3  -9  -3    2.65   11.40   0
   3  -9   3   33.42   16.61   0
  -3   9  -3   11.91   17.06   0
   4   9   3    5.95   12.29   0
  -4   9  -3   12.25   16.99   0
   4  -9   3   18.66   17.42   0
  -4  -9  -3    7.66   15.86   0
  -5   9  -3   40.83   17.81   0
   5   9   3   74.29   17.58   0
  -5  -9  -3   57.39   12.13   0
  -6  -9  -3   31.44   17.56   0
  -6   9  -3   36.13   17.42   0
   6   9   3   52.02   16.15   0
  -6   9  -3   43.32   18.48   0
   7   9   3   45.76   17.51   0
  -7   9  -3   30.29   18.65   0
  -7   9  -3   36.34   20.50   0
  -7  -9  -3   43.99   17.19   0
  -8   9  -3   63.10   18.50   0
   8   9   3   71.79   18.46   0
  -8  -9  -3   75.89   18.94   0
  -8   9  -3   73.01   21.85   0
  -9   9  -3   11.45   16.14   0
  -9   9  -3   14.66   20.89   0
  -9  -9  -3   13.63   18.62   0
   9   9   3    8.22   18.85   0
  10   9   3    9.11   19.62   0
 -10  -9  -3  -11.77   13.95   0
 -10   9  -3    6.28   23.11   0
 -10   9  -3   21.91   22.60   0
 -11   9  -3   18.86   22.78   0
 -11   9  -3   30.78   22.15   0
  11   9   3   14.47   20.80   0
 -11  -9  -3   13.30   19.43   0
 -12  -9  -3   10.49   15.86   0
 -12   9  -3    0.85   22.23   0
  12   9   3    9.44   16.43   0
 -12   9  -3    2.70   25.05   0
  13   9   3    9.04   25.01   0
 -13  -9  -3   21.45   25.20   0
 -13   9  -3    5.36   24.96   0
 -13   9  -3   19.45   25.40   0
 -14   9  -3   -0.37   27.49   0
 -14  -9  -3   12.07   21.57   0
 -14   9  -3   19.50   28.20   0
  14   9   3   -1.26   20.98   0
 -14  10   3   -7.88   26.28   0
 -14  10   3   -5.77   29.14   0
 -14 -10   3   10.60   25.42   0
  14  10  -3   34.32   24.81   0
 -13  10   3    4.23   19.83   0
 -13  10   3    3.28   26.24   0
 -13 -10   3   28.03   23.84   0
  13  10  -3   25.04   18.88   0
 -12  10   3   16.59   19.09   0
 -12 -10   3   -4.45   21.81   0
 -12  10   3   18.32   19.10   0
  12  10  -3   -3.79   17.58   0
 -11  10   3   28.02   22.20   0
 -11  10   3    3.16   18.10   0
  11  10  -3   23.36   23.19   0
 -11 -10   3   45.15   22.79   0
 -10  10   3   -3.95   15.93   0
 -10 -10   3    4.98   15.16   0
  10  10  -3    2.30   22.25   0
 -10  10   3   10.64   15.77   0
  -9  10   3   15.92   15.09   0
   9  10  -3   12.24   19.39   0
  -9 -10   3   20.83   19.98   0
  -9  10   3   37.43   21.04   0
  -8  10   3   -3.32   18.78   0
  -8 -10   3   -9.15   17.75   0
   8  10  -3   -1.51   13.74   0
  -7 -10   3   -6.20   18.33   0
   7  10  -3   26.53   13.11   0
  -7  10   3    6.04   17.99   0
   6 -10  -3    8.94   17.69   0
  -6 -10   3   -3.75   12.85   0
  -6  10   3    4.80   16.16   0
   6  10  -3   14.64   18.86   0
   5 -10  -3    1.31   17.46   0
   5  10  -3  -10.57   17.81   0
  -5 -10   3    7.49   16.32   0
  -5  10   3   -3.06   17.34   0
  -4  10   3   -7.92   12.26   0
   4  10  -3   28.99   17.68   0
   4 -10  -3    2.57   12.00   0
  -4 -10   3   -4.16   17.14   0
   3 -10  -3   22.20   11.87   0
   3  10  -3   39.34   17.48   0
  -3  10   3   30.41   11.80   0
  -3 -10   3   36.40   16.25   0
  -2  10   3   22.96   16.20   0
   2 -10  -3   23.84   15.68   0
   2  10  -3   23.95   16.11   0
  -2 -10   3   20.79   16.15   0
  -1 -10   3  112.06   17.78   0
   1  10  -3  117.73   17.79   0
  -1  10   3   91.88   12.57   0
   1 -10  -3   83.77   17.16   0
   0  10  -3   18.91   16.93   0
   0  10   3   19.82   15.82   0
   0 -10   3   23.36   16.64   0
   0 -10  -3    9.51   16.41   0
  -1  10  -3  236.06   18.47   0
   1  10   3  224.36   17.51   0
   1 -10   3  245.37   17.62   0
  -1 -10  -3  225.75   13.13   0
   2 -10   3  162.95   18.59   0
   2  10   3  204.19   17.87   0
  -2 -10  -3  182.19   16.91   0
  -2  10  -3  163.88   18.31   0
  -3 -10  -3    8.68   15.58   0
  -3  10  -3    7.03   17.04   0
   3  10   3   17.90   15.82   0
   3 -10   3    0.34   17.45   0
  -4 -10  -3  178.94   17.61   0
   4 -10   3   95.59   13.22   0
   4  10   3  166.35   17.82   0
  -4  10  -3  118.55   18.34   0
   5  10   3   62.62   12.61   0
  -5  10  -3   35.20   18.24   0
  -5 -10  -3   51.22   17.24   0
   6  10   3   -6.48   12.75   0
  -6  10  -3   15.84   17.47   0
  -6 -10  -3    6.66   12.58   0
  -7 -10  -3  152.62   17.96   0
  -7  10  -3  136.75   20.27   0
  -7  10  -3  126.28   18.75   0
   7  10   3  160.56   18.51   0
   8  10   3    7.95   13.42   0
  -8  10  -3   -4.54   20.54   0
  -8 -10  -3   14.26   13.38   0
  -8  10  -3   -7.57   21.20   0
  -9  10  -3   18.10   21.26   0
  -9 -10  -3    9.37   14.21   0
  -9  10  -3   12.88   21.94   0
   9  10   3   23.73   20.09   0
 -10 -10  -3   12.37   20.78   0
 -10  10  -3   24.18   23.33   0
 -10  10  -3    7.41   22.76   0
  10  10   3    2.99   20.73   0
 -11  10  -3   17.53   22.57   0
 -11  10  -3   26.57   23.03   0
  11  10   3   18.82   20.89   0
 -11 -10  -3   -0.91   15.84   0
 -12  10  -3   15.45   25.66   0
 -12 -10  -3   10.46   21.94   0
  12  10   3   15.96   22.08   0
 -12  10  -3    7.61   23.83   0
 -13  10  -3    3.35   29.46   0
 -13  10  -3   21.18   26.29   0
 -13 -10  -3   -1.70   27.57   0
  13  10   3   -3.96   24.77   0
 -14 -10  -3    7.49   28.18   0
  14  10   3    5.32   30.33   0
 -14  10  -3   23.29   33.09   0
 -14  10  -3   17.25   32.97   0
 -14  11   3   30.68   22.90   0
 -14  11   3   31.05   29.18   0
 -14 -11   3   23.89   31.15   0
  14  11  -3   12.15   30.80   0
 -13 -11   3   -8.18   19.33   0
 -13  11   3   30.60   26.47   0
  13  11  -3   16.92   27.04   0
 -13  11   3  -10.11   29.07   0
  12  11  -3   22.89   25.37   0
 -12  11   3   23.98   24.76   0
 -12 -11   3    8.26   24.91   0
 -12  11   3    6.89   25.59   0
 -11 -11   3   -2.54   21.48   0
 -11  11   3    0.80   23.15   0
 -11  11   3   15.62   22.74   0
  11  11  -3   -4.16   24.01   0
 -10  11   3   52.75   23.24   0
  10  11  -3   64.65   16.73   0
 -10 -11   3   55.27   20.76   0
 -10  11   3   63.06   16.45   0
  -9 -11   3   23.55   14.85   0
  -9  11   3   16.62   15.45   0
   9  11  -3   38.77   21.11   0
  -8  11   3  102.38   20.73   0
  -8 -11   3  133.70   18.97   0
   8  11  -3  135.38   21.03   0
   7  11  -3   11.55   19.27   0
  -7  11   3    9.44   18.68   0
  -7 -11   3   10.91   13.42   0
  -6 -11   3  100.04   18.59   0
   6  11  -3   88.79   19.33   0
  -6  11   3   83.40   18.11   0
   6 -11  -3   82.03   18.23   0
   5  11  -3   79.09   19.16   0
  -5  11   3   29.44   17.91   0
   5 -11  -3   55.40   16.86   0
  -5 -11   3   61.40   18.74   0
  -4 -11   3   -1.41   17.28   0
  -4  11   3    4.29   16.86   0
   4 -11  -3  -12.80   15.71   0
   4  11  -3   -0.21   17.42   0
  -3 -11   3   30.26   16.39   0
  -3  11   3   25.30   12.23   0
   3  11  -3   33.72   16.58   0
   3 -11  -3    1.56   16.19   0
   2  11  -3   35.07   17.72   0
  -2 -11   3   67.05   17.33   0
   2 -11  -3   60.35   17.65   0
  -2  11   3   46.57   12.67   0
   1  11  -3   48.53   16.43   0
  -1 -11   3   74.81   16.72   0
   1 -11  -3   71.25   16.17   0
  -1  11   3   72.40   16.33   0
   0 -11  -3   -0.39   16.74   0
   0  11   3    8.54   16.92   0
   0 -11   3   13.19   16.38   0
   0  11  -3    5.01   16.71   0
   1 -11   3  138.70   16.86   0
  -1 -11  -3  128.58   12.60   0
   1  11   3  118.49   12.39   0
  -1  11  -3  129.13   16.55   0
  -2 -11  -3  151.63   12.86   0
   2  11   3  175.75   16.75   0
   2 -11   3  140.96   19.23   0
  -2  11  -3  166.76   18.76   0
  -3  11  -3   52.60   17.71   0
  -3 -11  -3   53.11   17.01   0
   3 -11   3   40.80   13.61   0
   3  11   3   64.51   17.36   0
   4 -11   3   62.20   18.00   0
  -4 -11  -3   79.86   17.65   0
  -4  11  -3   55.16   18.82   0
   4  11   3   92.30   18.07   0
  -5  11  -3   16.14   19.19   0
  -5 -11  -3   36.63   17.97   0
   5  11   3   15.31   18.07   0
   6  11   3   38.53   17.65   0
  -6 -11  -3   12.90   17.51   0
  -6  11  -3   16.15   17.89   0
   7  11   3    7.20   13.52   0
  -7  11  -3   21.15   22.16   0
  -7 -11  -3   14.57   18.13   0
  -7  11  -3   -1.91   19.34   0
   8  11   3   19.24   18.09   0
  -8  11  -3   -8.46   20.75   0
  -8  11  -3   15.17   22.78   0
  -8 -11  -3   20.62   17.91   0
   9  11   3   17.03   20.41   0
  -9 -11  -3   17.20   18.76   0
  -9  11  -3   22.23   22.20   0
  -9  11  -3   12.69   22.92   0
 -10  11  -3   11.66   26.12   0
 -10 -11  -3   -7.86   21.33   0
 -10  11  -3   -1.16   24.11   0
  10  11   3   13.77   21.83   0
  11  11   3   13.06   17.09   0
 -11 -11  -3    3.83   23.44   0
 -11  11  -3  -18.65   26.11   0
 -11  11  -3    4.60   25.66   0
 -12 -11  -3   -7.16   27.30   0
 -12  11  -3   27.03   25.99   0
 -12  11  -3  -11.81   27.96   0
  12  11   3    2.47   27.20   0
 -13  11  -3  -10.62   30.78   0
 -13  11  -3    6.32   27.94   0
  13  11   3   22.06   26.77   0
 -13 -11  -3  -10.83   30.67   0
 -13  12   3   -3.20   31.98   0
 -13  12   3    6.30   32.33   0
 -13 -12   3  -13.29   29.11   0
  13  12  -3   30.05   29.30   0
 -12  12   3  -15.77   28.17   0
  12  12  -3    8.29   28.15   0
 -12 -12   3   13.09   27.41   0
 -12  12   3   -8.05   27.30   0
 -11 -12   3  -15.98   24.20   0
  11  12  -3   12.33   23.14   0
 -11  12   3    9.27   23.78   0
 -11  12   3   -7.84   17.96   0
  10  12  -3    6.97   16.95   0
 -10  12   3   -6.85   23.69   0
 -10 -12   3   -0.74   20.98   0
 -10  12   3    8.08   23.94   0
  -9  12   3   32.28   20.23   0
   9  12  -3    3.35   22.84   0
  -9 -12   3   21.49   15.55   0
  -8 -12   3   15.52   20.29   0
  -8  12   3   11.19   19.38   0
   8  12  -3   -4.77   21.16   0
   7  12  -3   37.12   19.11   0
  -7  12   3   31.73   14.59   0
  -7 -12   3   36.30   19.32   0
   6  12  -3    8.44   20.13   0
  -6  12   3    3.10   18.27   0
   6 -12  -3  -11.15   14.61   0
  -6 -12   3   18.20   19.14   0
  -5  12   3    7.59   17.14   0
   5 -12  -3    7.10   14.00   0
   5  12  -3   17.10   13.75   0
  -5 -12   3    9.20   18.43   0
   4  12  -3   18.11   18.32   0
  -4  12   3   31.55   16.75   0
  -4 -12   3   19.71   17.41   0
   4 -12  -3    9.42   12.81   0
  -3 -12   3   20.28   18.32   0
   3  12  -3   15.68   17.52   0
   3 -12  -3   15.21   17.59   0
  -3  12   3    0.73   12.56   0
   2 -12  -3  148.27   18.73   0
   2  12  -3  154.64   19.61   0
  -2 -12   3  204.45   19.31   0
  -2  12   3  177.81   18.71   0
   1  12  -3   24.34   17.02   0
  -1 -12   3   29.55   17.17   0
  -1  12   3   25.05   17.52   0
   1 -12  -3   16.86   12.52   0
   0  12   3   23.59   16.30   0
   0  12  -3   20.69   18.18   0
   0 -12  -3   33.26   12.43   0
   0 -12   3   36.58   17.95   0
   1 -12   3    6.89   17.09   0
  -1 -12  -3   20.30   12.26   0
   1  12   3    8.42   16.10   0
  -1  12  -3   27.26   18.05   0
  -2 -12  -3    6.18   17.09   0
   2  12   3   -6.44   16.25   0
  -2  12  -3   -7.12   18.55   0
   2 -12   3    5.07   17.82   0
  -3 -12  -3   41.80   16.62   0
   3  12   3   55.80   13.00   0
   3 -12   3   30.38   17.77   0
  -3  12  -3   35.15   18.27   0
  -4 -12  -3   66.60   17.09   0
   4  12   3   71.65   14.05   0
   4 -12   3   35.57   20.51   0
  -4  12  -3   35.35   19.97   0
  -5  12  -3   -4.43   18.19   0
   5  12   3    7.97   18.71   0
  -5 -12  -3   17.86   18.42   0
  -6 -12  -3    1.84   18.97   0
  -6  12  -3   -1.18   20.53   0
   6  12   3    6.05   13.74   0
   7  12   3   12.43   19.86   0
  -7  12  -3   19.13   20.90   0
  -7  12  -3    9.87   20.40   0
  -7 -12  -3   12.44   13.71   0
   8  12   3   18.34   20.34   0
  -8  12  -3    1.57   21.65   0
  -8 -12  -3   10.35   20.28   0
  -8  12  -3    5.00   21.53   0
  -9  12  -3    7.80   25.98   0
   9  12   3   12.31   22.35   0
  -9 -12  -3    5.40   21.91   0
  -9  12  -3   -1.85   23.77   0
 -10  12  -3   19.63   22.72   0
 -10 -12  -3    3.26   17.05   0
 -10  12  -3   -7.16   25.46   0
  10  12   3   18.82   23.99   0
 -11 -12  -3   22.95   26.58   0
 -11  12  -3   -7.20   25.57   0
 -11  12  -3  -10.69   26.68   0
  11  12   3  -14.78   24.30   0
 -12 -12  -3    1.64   28.90   0
 -12  12  -3   18.62   26.62   0
  12  12   3   11.09   25.77   0
 -12  12  -3   11.80   26.75   0
  12  13  -3   -1.76   29.55   0
 -12  13   3   39.11   28.27   0
 -12 -13   3   15.43   25.89   0
 -12  13   3   10.64   27.29   0
 -11  13   3    8.73   26.23   0
 -11  13   3    8.54   19.94   0
 -11 -13   3    2.52   27.32   0
  11  13  -3  -12.54   28.09   0
 -10  13   3    5.05   18.23   0
 -10 -13   3   -1.59   18.77   0
  10  13  -3    3.94   24.14   0
 -10  13   3    3.65   24.90   0
   9  13  -3   46.83   25.18   0
  -9  13   3   31.54   23.77   0
  -9 -13   3   33.06   17.48   0
  -8  13   3   12.04   20.58   0
  -8 -13   3    3.73   22.37   0
   8  13  -3   -3.28   16.52   0
   7  13  -3    2.72   20.02   0
  -7  13   3  -11.18   21.82   0
  -7 -13   3   17.05   20.86   0
  -6 -13   3    2.40   20.05   0
   6  13  -3  -28.57   19.24   0
   6 -13  -3    5.41   15.08   0
  -6  13   3    3.51   20.99   0
   5 -13  -3   -7.11   14.65   0
  -5 -13   3   10.35   19.79   0
  -5  13   3   -4.42   14.34   0
   5  13  -3   -4.84   18.58   0
  -4  13   3    0.75   18.11   0
   4 -13  -3    0.59   19.57   0
   4  13  -3    8.42   19.88   0
  -4 -13   3    8.18   19.67   0
   3 -13  -3   26.73   19.09   0
   3  13  -3   24.04   19.54   0
  -3 -13   3   35.36   19.17   0
  -3  13   3   10.26   18.17   0
   2 -13  -3    4.80   18.38   0
   2  13  -3   -5.69   20.02   0
  -2 -13   3    2.90   17.58   0
  -2  13   3    7.90   13.12   0
   1  13  -3   31.79   20.06   0
   1 -13  -3   19.79   18.32   0
  -1  13   3   10.83   18.72   0
  -1 -13   3   24.40   18.09   0
   0  13   3   38.40   12.94   0
   0 -13   3   35.19   13.94   0
   0  13  -3   43.16   17.80   0
   0 -13  -3   37.38   18.32   0
  -1  13  -3   27.71   19.97   0
   1 -13   3   22.00   20.10   0
  -1 -13  -3   37.59   13.38   0
   1  13   3   36.23   18.10   0
  -2  13  -3   -1.34   20.02   0
  -2 -13  -3   -0.17   19.13   0
   2 -13   3    1.74   18.12   0
   2  13   3    5.81   17.66   0
  -3 -13  -3   -4.95   19.21   0
   3 -13   3    9.39   18.72   0
   3  13   3   -9.01   17.70   0
  -3  13  -3   15.08   18.25   0
  -4 -13  -3    4.08   13.73   0
   4  13   3    4.15   19.53   0
   4 -13   3   -2.04   18.75   0
  -4  13  -3   -0.19   20.15   0
  -5 -13  -3   -6.56   19.26   0
   5  13   3  -14.78   17.90   0
  -5  13  -3   -0.41   19.33   0
  -6 -13  -3    7.86   20.25   0
  -6  13  -3   -3.76   21.08   0
   6  13   3    9.66   18.97   0
  -7 -13  -3   19.19   15.32   0
   7  13   3   24.52   21.80   0
  -7  13  -3    9.72   20.13   0
  -7  13  -3   22.03   21.09   0
  -8  13  -3    3.26   22.82   0
  -8  13  -3   31.15   21.35   0
  -8 -13  -3   21.64   21.13   0
   8  13   3   17.16   23.79   0
   9  13   3    7.57   23.13   0
  -9  13  -3    1.27   22.40   0
  -9  13  -3   -9.23   27.23   0
  -9 -13  -3   11.65   22.12   0
 -10  13  -3  -15.18   28.58   0
 -10  13  -3    8.89   23.29   0
 -10 -13  -3    6.55   19.70   0
  10  13   3    6.15   19.36   0
 -11  13  -3    0.56   27.67   0
  11  13   3   13.02   28.46   0
 -11  13  -3    4.95   25.99   0
 -11 -13  -3   15.81   28.04   0
 -11  14   3    6.27   30.18   0
 -11  14   3    3.79   29.43   0
  11  14  -3   21.68   26.99   0
 -11 -14   3   24.04   26.10   0
 -10  14   3   11.31   20.34   0
 -10  14   3   24.64   27.77   0
 -10 -14   3   -7.45   24.08   0
  10  14  -3    5.05   27.44   0
   9  14  -3   10.41   23.88   0
  -9  14   3    0.81   18.08   0
  -9 -14   3   16.02   23.16   0
   8  14  -3  -12.54   24.77   0
  -8  14   3   18.79   23.67   0
  -8 -14   3   14.61   23.59   0
   7  14  -3   -6.29   22.22   0
  -7 -14   3   -2.45   21.45   0
  -7  14   3   -3.79   16.08   0
   6  14  -3   -4.86   15.82   0
  -6  14   3    4.21   15.45   0
  -6 -14   3    3.80   21.87   0
   6 -14  -3   -0.27   16.69   0
  -5  14   3    2.82   20.40   0
  -5 -14   3    3.87   15.33   0
   5  14  -3  -14.79   20.16   0
   5 -14  -3    0.29   21.83   0
   4 -14  -3   17.62   19.78   0
   4  14  -3   20.94   21.19   0
  -4 -14   3    7.79   19.55   0
  -4  14   3  -15.65   20.03   0
   3  14  -3   -6.97   19.32   0
  -3 -14   3    1.43   18.60   0
  -3  14   3   20.51   20.91   0
   3 -14  -3    3.85   19.11   0
  -2  14   3   23.33   20.61   0
   2  14  -3    7.79   20.75   0
   2 -14  -3    7.08   20.81   0
  -2 -14   3   15.03   18.63   0
   1 -14  -3  104.18   19.49   0
   1  14  -3  157.78   21.31   0
  -1 -14   3  158.06   19.37   0
  -1  14   3  141.52   21.50   0
   0 -14   3    4.47   18.23   0
   0  14  -3   12.57   20.33   0
   0  14   3   -2.73   19.14   0
   0 -14  -3   -6.78   20.79   0
   1 -14   3   14.61   20.43   0
   1  14   3   19.13   14.63   0
  -1 -14  -3    8.06   14.83   0
  -1  14  -3   18.28   20.40   0
  -2 -14  -3    4.83   14.57   0
  -2  14  -3   10.67   19.38   0
   2  14   3    1.71   20.75   0
   2 -14   3   10.05   21.04   0
   3 -14   3   -0.51   20.78   0
  -3  14  -3   -1.30   20.86   0
   3  14   3    9.47   19.05   0
  -3 -14  -3  -12.76   19.01   0
   4  14   3   -2.47   16.01   0
  -4 -14  -3    3.49   21.47   0
  -4  14  -3    6.51   21.06   0
   4 -14   3  -11.83   21.60   0
   5  14   3    8.48   20.19   0
  -5  14  -3   -8.62   21.61   0
  -5 -14  -3    4.15   21.59   0
  -6  14  -3    2.65   23.34   0
   6  14   3   -3.35   21.93   0
  -6 -14  -3   -8.07   22.38   0
   7  14   3    2.50   24.18   0
  -7  14  -3   -9.30   25.77   0
  -7  14  -3    3.18   24.71   0
  -7 -14  -3    3.73   16.52   0
   8  14   3   24.88   22.81   0
  -8  14  -3   26.58   24.29   0
  -8  14  -3   12.05   22.52   0
  -8 -14  -3   33.60   22.60   0
   9  14   3   -4.74   19.98   0
  -9  14  -3   25.36   25.83   0
  -9  14  -3   -4.92   28.07   0
  -9 -14  -3   20.06   24.14   0
 -10 -14  -3   34.58   26.21   0
 -10  14  -3   22.54   25.47   0
  10  14   3   16.17   25.77   0
 -10  14  -3   18.15   29.05   0
 -10  15   3   14.23   29.61   0
 -10  15   3   28.41   26.58   0
  10  15  -3   21.64   30.50   0
 -10 -15   3   -5.15   28.83   0
  -9  15   3    6.04   27.60   0
   9  15  -3    7.11   20.62   0
  -9 -15   3   -0.05   27.08   0
  -8 -15   3    5.07   18.16   0
  -8  15   3    7.19   24.23   0
   8  15  -3   -0.24   26.27   0
  -7 -15   3   20.72   24.20   0
  -7  15   3  -14.38   24.52   0
   7  15  -3    2.39   22.88   0
   6  15  -3   15.89   21.66   0
  -6 -15   3   10.94   20.90   0
  -6  15   3    9.74   20.96   0
   6 -15  -3    5.69   23.90   0
   5  15  -3   50.21   21.15   0
  -5  15   3   43.94   21.23   0
   5 -15  -3   28.45   16.83   0
  -5 -15   3   65.38   22.32   0
   4 -15  -3   12.48   22.56   0
  -4 -15   3   13.74   22.46   0
   4  15  -3   14.82   16.35   0
  -4  15   3   -6.66   22.34   0
   3  15  -3   13.38   20.45   0
  -3  15   3   -1.10   15.94   0
  -3 -15   3   12.43   21.93   0
   3 -15  -3   11.23   20.43   0
  -2 -15   3   83.05   22.90   0
   2  15  -3  118.36   22.48   0
  -2  15   3   94.82   20.25   0
   2 -15  -3   67.62   22.34   0
   1  15  -3   18.46   20.15   0
   1 -15  -3   22.42   21.82   0
  -1  15   3    4.88   21.87   0
  -1 -15   3   34.00   21.37   0
   0 -15   3   -7.67   21.41   0
   0  15   3   15.63   21.32   0
   0  15  -3    3.15   21.27   0
   0 -15  -3    8.90   14.99   0
  -1  15  -3   -1.51   20.05   0
   1  15   3   19.85   21.73   0
  -1 -15  -3   -4.85   15.59   0
   1 -15   3   -1.56   21.50   0
  -2  15  -3   13.11   21.72   0
   2  15   3   27.30   21.87   0
  -2 -15  -3    3.65   20.30   0
   2 -15   3   12.55   20.34   0
  -3  15  -3    9.78   22.35   0
   3  15   3    2.82   20.89   0
  -3 -15  -3    5.68   22.31   0
   3 -15   3    8.24   21.71   0
   4  15   3  -11.04   16.72   0
  -4 -15  -3   -1.99   21.41   0
  -4  15  -3   -1.26   20.95   0
   4 -15   3    8.32   23.65   0
  -5 -15  -3   18.22   21.18   0
   5  15   3    9.10   22.01   0
  -5  15  -3    8.17   21.94   0
  -6 -15  -3   26.62   25.24   0
   6  15   3    3.74   23.24   0
  -6  15  -3   17.13   24.38   0
  -7 -15  -3   13.52   18.28   0
   7  15   3    0.67   25.74   0
  -7  15  -3    0.69   25.70   0
  -8  15  -3   13.87   27.42   0
  -8  15  -3   22.67   28.11   0
   8  15   3   45.23   26.87   0
  -8 -15  -3  -16.03   24.29   0
  -9  15  -3    2.02   28.38   0
   9  15   3   -8.98   21.17   0
  -9  15  -3    3.22   28.74   0
  -9 -15  -3   16.33   25.89   0
  -8  16   3    8.00   25.91   0
  -8 -16   3    2.14   28.26   0
   8  16  -3    5.39   29.73   0
  -7  16   3   13.74   27.27   0
  -7 -16   3  -13.96   24.44   0
   7  16  -3   10.39   20.37   0
   6  16  -3  -13.62   27.13   0
  -6  16   3  -23.53   24.22   0
  -6 -16   3    1.95   26.13   0
   6 -16  -3   10.50   24.74   0
   5  16  -3   -3.29   25.40   0
  -5 -16   3  -17.51   25.33   0
  -5  16   3   10.75   22.80   0
   5 -16  -3   19.44   24.81   0
   4  16  -3   46.73   24.12   0
  -4  16   3   56.20   24.08   0
   4 -16  -3   19.43   24.42   0
  -4 -16   3   54.18   23.65   0
  -3  16   3   36.88   23.87   0
   3  16  -3   38.31   21.83   0
  -3 -16   3   20.62   23.64   0
   3 -16  -3   22.61   21.90   0
   2  16  -3   13.31   23.44   0
   2 -16  -3   15.63   16.70   0
  -2  16   3   -3.97   16.70   0
  -2 -16   3    4.37   21.09   0
   1 -16  -3   10.65   21.36   0
   1  16  -3   26.34   23.95   0
  -1 -16   3    7.18   23.61   0
  -1  16   3    8.33   23.51   0
   0 -16  -3    6.52   21.26   0
   0 -16   3   13.82   23.76   0
   0  16  -3   -5.48   24.85   0
   0  16   3    9.99   23.46   0
   1 -16   3   20.31   22.58   0
  -1 -16  -3   31.01   17.34   0
   1  16   3   22.80   21.99   0
  -1  16  -3   20.48   22.37   0
  -2  16  -3    7.71   21.86   0
   2  16   3   18.86   16.98   0
  -2 -16  -3   22.49   23.66   0
   2 -16   3   11.40   22.34   0
   3  16   3  -17.55   17.58   0
  -3  16  -3    0.28   22.25   0
   3 -16   3    1.73   22.34   0
  -3 -16  -3   -4.97   17.47   0
   4 -16   3    5.48   26.09   0
  -4 -16  -3   24.59   21.68   0
  -4  16  -3    8.67   23.28   0
   4  16   3   23.66   21.98   0
   5  16   3   30.00   25.27   0
  -5 -16  -3    5.07   23.54   0
  -5  16  -3   15.67   25.74   0
   6  16   3    4.65   26.84   0
  -6  16  -3   12.74   23.76   0
  -6 -16  -3    6.12   23.51   0
   7  16   3   -9.63   20.15   0
  -7 -16  -3    9.97   24.96   0
  -7  16  -3   13.70   25.87   0
   8  16   3   14.73   28.65   0
  -8  16  -3   -4.09   30.77   0
  -8 -16  -3    2.51   28.51   0
   6  17  -3   12.45   26.82   0
   6 -17  -3   15.92   29.58   0
  -6 -17   3   15.27   29.22   0
  -6  17   3   -7.71   26.23   0
   5  17  -3    5.23   28.21   0
  -5  17   3    0.17   19.59   0
  -5 -17   3    3.55   24.97   0
   5 -17  -3   -3.25   28.20   0
  -4  17   3    2.09   19.81   0
   4  17  -3    1.27   27.94   0
   4 -17  -3    4.41   27.49   0
  -4 -17   3    6.50   26.72   0
   3  17  -3   28.69   23.76   0
  -3  17   3   22.91   23.93   0
   3 -17  -3   26.08   26.98   0
  -3 -17   3   17.70   26.00   0
   2 -17  -3   24.96   26.36   0
  -2 -17   3   21.39   25.44   0
   2  17  -3   12.64   23.29   0
  -2  17   3   -0.64   26.04   0
  -1 -17   3   -4.43   26.73   0
  -1  17   3   -1.13   22.39   0
   1 -17  -3  -19.89   25.71   0
   1  17  -3   -9.14   23.23   0
   0 -17  -3   11.03   25.06   0
   0 -17   3   -1.53   25.00   0
   0  17   3   31.58   24.95   0
   0  17  -3   31.40   24.57   0
  -1  17  -3   41.73   24.76   0
   1  17   3   22.11   18.23   0
   1 -17   3   34.82   25.63   0
  -1 -17  -3   50.76   18.36   0
   2 -17   3   11.47   25.96   0
   2  17   3   -7.03   25.28   0
  -2  17  -3  -22.23   25.61   0
  -2 -17  -3   11.77   25.24   0
  -3 -17  -3    6.95   25.51   0
   3  17   3    4.39   23.49   0
   3 -17   3    7.77   24.59   0
  -3  17  -3    2.99   23.96   0
  -4 -17  -3   -1.58   26.50   0
   4 -17   3   -3.98   20.39   0
   4  17   3    1.82   23.81   0
  -4  17  -3    0.25   24.18   0
   5  17   3   -2.10   27.81   0
  -5 -17  -3    3.44   27.41   0
  -5  17  -3    3.10   24.95   0
  -6  17  -3    1.15   29.58   0
   6  17   3    8.30   21.19   0
  -6 -17  -3   -0.92   21.14   0
   3 -18  -3   19.47   26.89   0
   3  18  -3   16.48   27.32   0
  -3  18   3    9.98   28.99   0
  -3 -18   3   12.89   26.80   0
  -2 -18   3    9.76   26.00   0
  -2  18   3   -2.19   28.08   0
   2 -18  -3   -8.29   20.48   0
   2  18  -3   16.34   29.19   0
  -1 -18   3   10.02   28.11   0
   1 -18  -3   -2.92   25.30   0
   1  18  -3    2.91   25.30   0
  -1  18   3    6.60   20.10   0
   0 -18  -3    7.50   28.32   0
   0  18   3    6.67   25.43   0
   0 -18   3   20.38   28.36   0
   0  18  -3    3.36   27.64   0
  -1  18  -3    8.30   28.50   0
  -1 -18  -3    2.06   20.51   0
   1  18   3   13.82   28.35   0
   1 -18   3   12.44   28.15   0
   2 -18   3   30.48   26.51   0
   2  18   3   45.55   25.60   0
  -2  18  -3   16.39   26.21   0
  -2 -18  -3   24.57   25.95   0
  -3 -18  -3   22.69   26.29   0
 -16   0   4   41.37   19.20   0
 -14   0   4   -0.67   16.18   0
  12   0  -4   92.25   19.70   0
 -12   0   4   85.76   22.38   0
  10   0  -4   11.69   17.88   0
 -10   0   4   12.33   14.98   0
  -8   0   4 1141.83   27.43   0
   8   0  -4 1178.97   25.36   0
   6   0  -4  812.84   25.67   0
  -6   0   4  810.67   26.93   0
  -4   0   4   10.58   22.16   0
  -2   0   4  997.57   28.21   0
   0   0   4  628.48   28.07   0
   0   0  -4  527.20   26.38   0
   2   0   4  409.16   22.47   0
  -2   0  -4  536.81   25.00   0
   4   0   4  134.25   19.50   0
  -4   0  -4  155.17   19.56   0
  -6   0  -4  230.68   19.72   0
   6   0   4  185.59   19.26   0
  -8   0  -4  398.47   21.40   0
   8   0   4  233.89   20.95   0
 -10   0  -4  330.45   22.00   0
  10   0   4  329.28   23.09   0
 -12   0  -4   57.13   22.44   0
  12   0   4   67.24   21.31   0
  14   0   4   38.05   21.96   0
 -14   0  -4    4.95   19.87   0
 -16   0  -4   34.23   32.81   0
  16   0   4   -9.97   25.98   0
 -17  -1   4    5.14   23.10   0
 -17   1   4    6.97   29.74   0
 -16  -1   4    5.69   25.48   0
 -16   1   4    4.47   18.65   0
 -15   1   4    8.76   22.63   0
  15   1  -4   -1.12   22.17   0
 -15  -1   4   19.15   24.95   0
 -14   1   4  -14.44   22.56   0
  14   1  -4   17.05   19.28   0
 -14  -1   4   15.27   23.67   0
  13   1  -4    6.33   18.69   0
 -13  -1   4   26.32   22.04   0
 -13   1   4   12.21   15.82   0
 -12   1   4    3.00   20.78   0
  12   1  -4   20.13   19.51   0
 -12  -1   4   10.92   21.05   0
  11   1  -4   12.45   19.18   0
 -11   1   4   44.04   14.71   0
 -11  -1   4   43.32   15.49   0
  10   1  -4   39.69   17.79   0
 -10   1   4   39.28   19.12   0
 -10  -1   4   20.80   15.56   0
   9   1  -4   -1.65   17.60   0
  -9   1   4   18.87   18.40   0
  -9  -1   4   16.23   15.61   0
  -8   1   4  -12.06   13.04   0
   8   1  -4    3.62   17.70   0
  -8  -1   4   -3.40   14.52   0
   7   1  -4  476.80   18.55   0
  -7  -1   4  521.00   19.97   0
  -7   1   4  494.26   22.95   0
   6   1  -4   16.51   13.97   0
  -6   1   4   11.59   14.62   0
  -6  -1   4   28.35   21.30   0
  -5   1   4    6.57   19.86   0
   5   1  -4    7.52   21.26   0
  -5  -1   4   15.98   22.13   0
  -4  -1   4  106.47   20.44   0
   4   1  -4  100.14   20.23   0
  -4   1   4   82.06   19.21   0
  -4   1   4   81.11   19.61   0
   3   1  -4   12.56   21.88   0
  -3   1   4    6.09   16.95   0
   2  -1  -4  301.61   20.50   0
  -2   1   4  204.81   14.86   0
  -1   1   4 1398.70   30.48   0
  -1  -1   4 1070.31   38.31   0
  -1  -1   4 1778.17   54.38   0
   1  -1  -4 1265.27   30.01   0
   0  -1   4  146.55   29.86   0
   0  -1  -4  148.84   19.50   0
   0   1  -4  118.59   28.91   0
   0   1   4  182.96   19.53   0
  -1   1  -4  124.38   24.65   0
   1  -1   4   98.16   24.18   0
  -1  -1  -4  147.14   18.77   0
   1   1   4  105.00   14.46   0
   2   1   4   48.59   12.55   0
   2  -1   4   76.37   22.99   0
  -2  -1  -4   71.12   17.70   0
  -2   1  -4   89.37   22.23   0
   3   1   4  487.94   17.59   0
  -3   1  -4  621.34   24.12   0
  -3  -1  -4  530.71   25.43   0
   3  -1   4  692.74   24.72   0
  -4   1  -4    7.30   17.56   0
   4   1   4    5.21   17.94   0
  -4  -1  -4    6.43   12.70   0
   4  -1   4    6.97   17.58   0
  -5   1  -4  300.74   21.22   0
  -5  -1  -4  316.98   20.12   0
   5   1   4  316.73   19.12   0
   5  -1   4  251.53   20.99   0
  -6  -1  -4  223.12   19.14   0
   6  -1   4  286.93   21.46   0
  -6   1  -4  325.43   20.36   0
   6   1   4  319.60   19.79   0
  -7   1  -4   28.68   12.96   0
  -7  -1  -4   39.90   17.84   0
   7  -1   4   29.10   17.85   0
   7   1   4   32.84   17.58   0
  -8   1  -4  273.42   20.81   0
   8   1   4  236.88   19.05   0
   8  -1   4  203.53   20.46   0
  -8  -1  -4  250.57   19.78   0
  -9   1  -4  139.26   15.40   0
  -9  -1  -4  132.67   19.69   0
   9   1   4  128.53   18.95   0
   9  -1   4  155.47   19.19   0
  10  -1   4    6.84   19.19   0
 -10  -1  -4    2.25   19.80   0
  10   1   4   17.78   18.47   0
 -10   1  -4    2.39   15.68   0
  11  -1   4   25.28   19.20   0
  11   1   4   13.69   20.02   0
 -11   1  -4   20.07   16.00   0
 -11  -1  -4   -3.98   19.63   0
 -12   1  -4   31.70   23.02   0
 -12  -1  -4   14.07   22.08   0
  12   1   4   19.30   15.73   0
  12  -1   4   20.61   19.04   0
 -13  -1  -4   11.30   23.22   0
 -13   1  -4    9.94   26.05   0
  13  -1   4   12.16   22.73   0
  13   1   4   17.03   24.12   0
 -14   1  -4   22.72   19.61   0
 -14  -1  -4    7.74   25.09   0
  14  -1   4    8.23   23.63   0
  14   1   4    0.50   22.59   0
  15  -1   4   13.98   26.27   0
 -15   1  -4   15.62   29.78   0
  15   1   4   -5.02   26.64   0
 -15  -1  -4    0.32   27.43   0
 -16  -1  -4  -12.21   34.01   0
 -16   1  -4    2.34   23.75   0
  16   1   4    9.38   21.24   0
  16  -1   4  -23.88   28.68   0
 -17  -2   4   -5.64   23.95   0
  17   2  -4   -3.35   21.03   0
 -17   2   4   25.22   28.04   0
  16   2  -4   -9.03   23.86   0
 -16  -2   4    1.87   29.07   0
 -16   2   4    8.42   24.21   0
 -15  -2   4    7.95   24.35   0
  15   2  -4  -10.77   23.06   0
 -15   2   4    5.79   22.34   0
  14   2  -4   22.56   15.86   0
 -14   2   4   -5.54   21.63   0
 -14  -2   4   -2.71   23.39   0
 -13   2   4   32.04   22.04   0
 -13  -2   4   -0.31   23.29   0
  13   2  -4   -6.61   21.04   0
 -12   2   4   15.93   19.17   0
  12   2  -4   14.65   18.07   0
 -12  -2   4    9.52   17.46   0
  11   2  -4    8.48   17.65   0
 -11  -2   4   14.71   22.35   0
 -11   2   4    8.95   14.04   0
 -10  -2   4    7.45   14.98   0
  10   2  -4   25.68   17.74   0
 -10   2   4    9.50   18.28   0
   9   2  -4  137.97   20.09   0
  -9  -2   4  120.73   20.89   0
  -9   2   4  168.36   19.41   0
  -8  -2   4  187.31   20.89   0
   8   2  -4  142.64   14.76   0
  -8   2   4  168.92   20.10   0
  -7  -2   4  252.11   20.34   0
  -7   2   4  226.36   20.97   0
   7   2  -4  238.35   19.48   0
   6   2  -4  219.65   21.38   0
  -6   2   4  136.82   15.74   0
  -6   2   4  203.14   20.60   0
  -6  -2   4  208.22   21.31   0
  -5   2   4 1814.66   29.57   0
   5   2  -4 1895.26   33.87   0
  -5   2   4 1749.18   30.15   0
  -5  -2   4 1878.15   32.48   0
   4   2  -4   42.55   18.28   0
  -4  -2   4   41.86   17.58   0
  -4   2   4   29.77   12.97   0
   3  -2  -4  461.81   21.56   0
  -3   2   4  447.35   21.00   0
   3   2  -4  453.70   24.89   0
  -2   2   4  979.76   24.09   0
   2  -2  -4  996.27   24.60   0
   2   2  -4  927.36   33.87   0
   1  -2  -4  915.31   25.00   0
  -1  -2   4  622.48   35.42   0
   1   2  -4  926.97   47.33   0
  -1   2   4  733.56   19.71   0
   0  -2  -4   61.86   17.28   0
   0   2   4   50.75   12.44   0
  -1   2  -4  346.37   37.85   0
   1   2   4  333.26   16.19   0
  -1  -2  -4  420.72   21.12   0
   2   2   4   92.97   16.91   0
  -2  -2  -4   78.35   17.16   0
   2  -2   4  119.31   29.94   0
  -2   2  -4   69.79   20.70   0
   3   2   4  153.21   15.27   0
   3  -2   4  324.11   27.27   0
  -3  -2  -4  177.44   20.92   0
  -3   2  -4  210.23   20.74   0
   4   2   4   29.89   12.88   0
  -4  -2  -4   27.97   13.29   0
   4  -2   4   57.23   19.53   0
  -4   2  -4   50.70   18.55   0
  -5  -2  -4   44.51   17.53   0
  -5   2  -4   74.86   18.62   0
   5   2   4   44.92   12.78   0
   5  -2   4   61.87   14.69   0
   6  -2   4   79.23   19.59   0
  -6  -2  -4   65.38   12.36   0
   6   2   4   63.13   12.53   0
  -6   2  -4  107.78   18.87   0
  -7   2  -4   43.38   18.24   0
   7  -2   4   26.59   18.58   0
  -7  -2  -4   34.91   12.59   0
   7   2   4   38.63   17.13   0
  -8   2  -4   10.67   18.11   0
  -8  -2  -4   11.08   17.40   0
   8   2   4   -6.28   12.40   0
   8  -2   4    1.93   18.22   0
  -9   2  -4   28.97   21.55   0
   9   2   4   17.90   18.44   0
  -9  -2  -4  -14.61   13.77   0
   9  -2   4    8.84   14.08   0
 -10  -2  -4    4.05   19.16   0
 -10   2  -4    8.96   21.11   0
  10   2   4    0.13   13.01   0
  10  -2   4    5.24   20.57   0
 -11   2  -4   25.66   23.15   0
  11  -2   4   18.17   14.34   0
 -11  -2  -4   16.75   20.62   0
  11   2   4   12.52   19.88   0
 -12   2  -4   -5.84   22.29   0
 -12  -2  -4   -4.51   15.96   0
  12  -2   4  -10.55   20.47   0
  12   2   4   -0.44   19.53   0
 -13   2  -4   -1.76   26.07   0
  13  -2   4    9.93   16.13   0
 -13  -2  -4    2.77   24.96   0
  13   2   4   15.99   16.69   0
  14   2   4   21.66   22.77   0
  14  -2   4    8.38   23.67   0
 -14  -2  -4   21.18   24.37   0
 -14   2  -4   11.91   25.00   0
 -15   2  -4  -25.93   27.86   0
 -15  -2  -4    4.87   21.34   0
  15   2   4   13.14   26.94   0
 -16  -2  -4    1.52   23.76   0
  16   2   4   -2.32   26.15   0
 -16   2  -4  -19.61   32.50   0
  17   3  -4    7.67   30.15   0
 -17   3   4    8.19   31.54   0
 -17  -3   4   22.54   31.07   0
 -17   3   4   22.34   28.57   0
  16   3  -4   23.05   25.72   0
 -16   3   4   14.79   27.08   0
 -16  -3   4   35.75   30.09   0
 -16   3   4    3.56   27.03   0
 -15  -3   4   -6.25   26.59   0
 -15   3   4   11.35   17.12   0
 -15   3   4   11.41   17.82   0
  15   3  -4   15.10   22.13   0
 -14  -3   4   -2.42   18.37   0
 -14   3   4    7.94   22.88   0
  14   3  -4  -15.69   15.99   0
 -14   3   4    3.62   21.26   0
 -13  -3   4   22.37   24.63   0
 -13   3   4   12.73   15.23   0
  13   3  -4   13.42   15.26   0
 -13   3   4   -0.69   21.74   0
 -12  -3   4  101.14   23.41   0
  12   3  -4   66.71   19.68   0
 -12   3   4   95.43   20.62   0
 -11   3   4   75.91   14.44   0
 -11  -3   4  106.17   22.17   0
  11   3  -4  127.92   20.57   0
 -11   3   4  108.01   14.48   0
 -10  -3   4   67.57   20.57   0
  10   3  -4   76.37   19.71   0
 -10   3   4   60.03   20.30   0
 -10   3   4   68.51   20.23   0
  -9   3   4  111.74   15.03   0
  -9   3   4   97.16   19.51   0
   9   3  -4   89.79   20.72   0
  -9  -3   4  103.69   20.88   0
  -8  -3   4  377.82   17.16   0
  -8   3   4  496.44   21.46   0
   8   3  -4  392.01   17.26   0
  -8   3   4  490.71   21.65   0
  -7  -3   4   15.50   16.67   0
   7   3  -4    5.53   12.25   0
  -7   3   4    3.93   13.29   0
  -7   3   4   16.36   18.51   0
  -6   3   4   16.26   18.19   0
   6   3  -4   23.24   12.13   0
  -6   3   4   20.22   18.10   0
  -6  -3   4   21.79   12.34   0
  -5   3   4   21.36   18.84   0
   5   3  -4   35.85   18.15   0
  -5  -3   4   24.50   17.64   0
  -4  -3   4   16.77   18.35   0
  -4   3   4   10.89   17.87   0
   4   3  -4   20.28   19.00   0
  -3   3   4  333.49   15.20   0
   3   3  -4  449.84   22.75   0
   3  -3  -4  370.02   15.77   0
  -2   3   4  105.63   13.19   0
   2  -3  -4  108.65   13.75   0
   2   3  -4  109.79   19.69   0
  -1   3   4  200.89   14.52   0
   1   3  -4  222.70   27.97   0
   1  -3  -4  225.51   18.88   0
  -1  -3   4  173.96   24.56   0
   0   3  -4   91.95   31.20   0
   0  -3   4   65.09   29.15   0
   0  -3  -4   86.79   13.60   0
   0   3   4   89.14   16.78   0
  -1  -3  -4  190.52   14.28   0
  -1   3  -4  391.35   40.71   0
  -1   3  -4  166.02   28.29   0
   1   3   4  277.70   19.26   0
   2   3   4   -3.93   12.34   0
  -2  -3  -4    6.92   12.35   0
  -2   3  -4    5.91   21.55   0
  -2   3  -4    2.90   21.40   0
   3   3   4  202.68   19.48   0
  -3   3  -4  152.47   21.84   0
  -3  -3  -4  194.13   19.12   0
  -4  -3  -4  196.58   14.44   0
  -4   3  -4  341.26   24.15   0
   4   3   4  288.84   18.87   0
   5  -3   4  117.34   20.16   0
   5   3   4  133.99   17.42   0
  -5  -3  -4   97.16   12.53   0
  -5   3  -4  129.52   21.22   0
  -6  -3  -4  117.28   16.86   0
   6  -3   4   69.89   19.66   0
   6   3   4  123.85   17.02   0
  -6   3  -4  138.47   21.74   0
  -7  -3  -4  356.16   14.14   0
   7  -3   4  318.75   20.65   0
   7   3   4  414.16   18.89   0
  -7   3  -4  373.37   18.04   0
   8  -3   4   15.93   13.44   0
  -8  -3  -4   29.96   17.52   0
   8   3   4   21.37   17.42   0
  -8   3  -4   26.24   15.15   0
  -9  -3  -4   15.89   18.82   0
  -9   3  -4   26.60   21.49   0
   9  -3   4    3.62   19.43   0
   9   3   4   23.75   18.66   0
  10  -3   4  -16.59   20.11   0
 -10   3  -4    4.21   21.28   0
  10   3   4  -15.10   12.77   0
 -10  -3  -4   -0.84   18.58   0
 -11  -3  -4    9.75   19.83   0
  11   3   4    2.81   18.86   0
 -11   3  -4   42.98   22.31   0
  12   3   4   19.32   20.92   0
 -12  -3  -4  -11.87   22.86   0
 -12   3  -4    2.03   23.05   0
 -13   3  -4    3.09   25.51   0
 -13  -3  -4    9.36   22.31   0
  13   3   4   16.35   22.48   0
  14   3   4    3.37   25.67   0
 -14  -3  -4   -4.48   28.08   0
 -14   3  -4   14.16   28.34   0
 -15   3  -4   21.72   27.02   0
 -15  -3  -4   18.20   20.91   0
  15   3   4   18.88   27.23   0
 -16   3  -4    5.69   23.20   0
  16   3   4    3.35   21.27   0
 -16  -3  -4    9.07   29.59   0
 -17  -4   4   -3.59   35.53   0
 -17   4   4   15.06   29.23   0
  17   4  -4  -18.91   28.03   0
 -17   4   4   -3.06   29.00   0
  16   4  -4   -4.02   26.17   0
 -16   4   4  -16.53   21.20   0
 -16   4   4    1.73   21.05   0
 -16  -4   4    7.41   24.08   0
 -15  -4   4    5.78   27.50   0
  15   4  -4    6.30   18.82   0
 -15   4   4   21.54   24.67   0
 -15   4   4   26.51   22.64   0
 -14  -4   4    9.22   24.05   0
 -14   4   4   12.08   16.56   0
  14   4  -4   15.80   16.97   0
 -14   4   4    9.14   22.80   0
 -13  -4   4    3.91   21.75   0
 -13   4   4   15.43   19.91   0
 -13   4   4    0.07   15.34   0
  13   4  -4    1.76   15.35   0
 -12   4   4   53.17   15.36   0
  12   4  -4   63.23   15.44   0
 -12   4   4   50.37   15.07   0
 -12  -4   4   48.51   16.04   0
 -11  -4   4    5.63   19.11   0
 -11   4   4   -0.86   19.16   0
  11   4  -4   11.46   14.32   0
 -11   4   4   18.61   19.09   0
 -10  -4   4    2.27   19.88   0
 -10   4   4    9.99   14.15   0
  10   4  -4   -9.95   19.18   0
 -10   4   4    0.96   14.39   0
  -9   4   4    5.92   18.74   0
  -9  -4   4   -0.17   18.80   0
  -9   4   4    5.64   14.00   0
   9   4  -4    0.31   18.37   0
  -8  -4   4  -11.57   18.09   0
   8   4  -4    1.54   12.51   0
  -8   4   4   16.36   17.50   0
  -8   4   4   12.27   12.54   0
  -7   4   4    6.41   17.95   0
  -7   4   4    6.95   18.09   0
   7   4  -4  -13.80   17.52   0
  -7  -4   4    8.14   12.44   0
  -6  -4   4   87.18   17.82   0
  -6   4   4   78.26   17.80   0
   6   4  -4   77.35   18.29   0
  -5  -4   4    6.73   17.37   0
   5   4  -4    4.95   17.86   0
  -5   4   4    2.54   12.32   0
  -4  -4   4   81.06   17.77   0
  -4   4   4   78.80   17.96   0
   4  -4  -4   49.40   12.96   0
   4   4  -4   92.92   19.21   0
   3   4  -4  306.80   20.24   0
   3  -4  -4  327.91   19.34   0
  -3   4   4  215.71   14.11   0
  -2   4   4   41.22   12.14   0
   2  -4  -4   55.48   17.09   0
   2   4  -4   55.31   17.69   0
   1   4  -4  225.46   21.19   0
  -1   4   4  283.39   18.51   0
  -1  -4   4  159.90   19.26   0
   1  -4  -4  274.32   18.51   0
   0  -4  -4 3940.37   36.62   0
   0   4  -4 2721.54   51.45   0
   0  -4   4 2299.37   49.57   0
   0   4   4 2827.77   28.98   0
  -1  -4  -4  404.79   19.75   0
  -1   4  -4  229.16   25.18   0
   1  -4   4  317.97   26.55   0
   1   4   4  402.94   19.66   0
  -2  -4  -4  885.70   19.63   0
   2   4   4  914.34   19.43   0
  -2   4  -4  958.80   29.92   0
  -2   4  -4 1123.63   33.73   0
  -3   4  -4  117.24   20.91   0
   3   4   4  138.24   18.61   0
  -3   4  -4  154.51   25.90   0
  -3  -4  -4   92.42   17.72   0
  -4  -4  -4  188.97   13.39   0
   4   4   4  207.41   13.49   0
  -4   4  -4  228.21   20.40   0
  -4   4  -4  258.30   23.06   0
  -5  -4  -4  164.23   17.10   0
  -5   4  -4  172.30   21.46   0
   5   4   4  149.48   12.69   0
   6   4   4  352.05   17.50   0
  -6  -4  -4  349.20   17.97   0
  -6   4  -4  279.14   17.70   0
  -7   4  -4    5.14   20.20   0
  -7  -4  -4    4.21   11.93   0
   7   4   4   -2.90   16.60   0
  -8  -4  -4   81.99   13.16   0
  -8   4  -4  116.42   20.89   0
   8   4   4  109.63   17.70   0
  -9  -4  -4   87.08   19.04   0
  -9   4  -4  111.34   23.51   0
   9   4   4   63.13   18.55   0
 -10  -4  -4   -3.67   18.94   0
  10   4   4   10.08   18.84   0
 -10   4  -4   15.54   21.49   0
 -11  -4  -4   18.51   18.41   0
  11   4   4    8.23   18.45   0
 -11   4  -4   35.23   21.73   0
  12   4   4   24.63   21.54   0
 -12  -4  -4   32.82   15.74   0
 -12   4  -4   50.50   24.81   0
 -13   4  -4   -7.24   26.27   0
 -13  -4  -4    0.04   16.70   0
  13   4   4  -13.94   22.99   0
 -14  -4  -4   25.73   26.70   0
 -14   4  -4    8.13   27.32   0
  14   4   4   -4.33   24.66   0
 -15   4  -4    4.26   29.55   0
  15   4   4   18.57   28.11   0
 -15  -4  -4   10.00   22.25   0
 -16   4  -4   -1.17   28.99   0
 -16  -4  -4   -0.20   33.38   0
  16   4   4   34.55   31.04   0
  17   5  -4   26.55   23.14   0
 -17   5   4   16.24   24.70   0
 -17  -5   4    6.53   37.23   0
 -17   5   4   21.81   33.50   0
 -16  -5   4   -4.58   34.99   0
  16   5  -4    5.71   26.20   0
 -16   5   4  -20.09   27.03   0
 -16   5   4    3.18   30.27   0
 -15  -5   4   18.79   29.63   0
 -15   5   4   -6.98   19.53   0
  15   5  -4   26.74   26.95   0
 -15   5   4    6.83   24.03   0
 -14   5   4   23.48   21.55   0
  14   5  -4   -8.56   24.96   0
 -14   5   4    4.28   22.72   0
 -14  -5   4   -2.08   25.90   0
 -13   5   4    3.96   19.99   0
 -13  -5   4    8.58   16.76   0
  13   5  -4   26.08   20.97   0
 -13   5   4   34.17   21.40   0
 -12   5   4   53.71   14.79   0
 -12  -5   4   50.37   21.98   0
 -12   5   4   45.97   15.00   0
  12   5  -4   55.90   15.75   0
 -11   5   4   99.77   20.53   0
 -11  -5   4   63.19   14.37   0
 -11   5   4   73.27   20.75   0
  11   5  -4   72.79   19.43   0
 -10  -5   4    1.50   13.66   0
 -10   5   4   18.36   20.19   0
  10   5  -4    2.78   17.31   0
 -10   5   4   32.44   19.83   0
  -9  -5   4   10.97   18.09   0
  -9   5   4   27.25   19.48   0
  -9   5   4   16.81   14.07   0
   9   5  -4   11.89   18.81   0
  -8  -5   4   30.84   12.77   0
  -8   5   4   35.41   17.26   0
   8   5  -4   12.39   16.92   0
  -8   5   4   23.21   12.24   0
  -7   5   4  139.93   17.68   0
  -7  -5   4  188.81   17.97   0
   7   5  -4  157.21   18.26   0
  -7   5   4  163.54   17.25   0
  -6  -5   4  135.65   17.01   0
  -6   5   4   93.17   17.96   0
   6   5  -4  102.60   18.71   0
   5  -5  -4    1.77   17.17   0
  -5  -5   4    7.58   16.91   0
  -5   5   4   20.36   17.09   0
   5   5  -4   20.71   17.24   0
  -4   5   4   46.88   17.73   0
   4   5  -4   33.66   17.86   0
  -4  -5   4   27.55   16.86   0
   4  -5  -4   65.76   17.73   0
   3   5  -4  129.87   19.49   0
  -3   5   4  119.58   13.47   0
   3  -5  -4  193.28   18.65   0
   2  -5  -4  221.73   17.85   0
  -2   5   4  209.67   18.15   0
   2   5  -4  224.63   21.53   0
  -1   5   4  112.54   17.49   0
   1   5  -4  124.20   21.40   0
   1  -5  -4  130.16   17.46   0
  -1  -5   4   74.08   16.67   0
   0  -5  -4    4.93   11.64   0
   0   5  -4   -0.05   18.73   0
   0  -5   4    1.89   18.98   0
   0   5   4    5.43   11.81   0
  -1  -5  -4  556.87   21.11   0
   1   5   4  444.94   15.59   0
   1  -5   4  495.42   25.10   0
  -1   5  -4  316.83   24.55   0
   2   5   4    4.87   16.72   0
  -2   5  -4    6.43   15.38   0
  -2  -5  -4    4.92   16.91   0
  -3   5  -4    9.71   16.18   0
   3   5   4    0.33   12.05   0
  -3   5  -4   24.83   18.48   0
  -3  -5  -4   10.50   16.83   0
   4   5   4  158.69   17.68   0
  -4   5  -4  139.41   20.51   0
  -4  -5  -4  141.11   17.38   0
  -4   5  -4  131.45   19.88   0
   5   5   4  230.32   17.38   0
  -5   5  -4  284.51   22.84   0
  -5   5  -4  220.16   19.81   0
  -5  -5  -4  173.52   12.60   0
   6   5   4    1.98   16.05   0
  -6   5  -4   11.22   18.20   0
  -6  -5  -4   -3.84   11.28   0
  -6   5  -4   -1.50   20.43   0
  -7  -5  -4  125.73   17.57   0
   7   5   4  111.07   12.59   0
  -7   5  -4   92.20   20.37   0
  -7   5  -4  111.18   21.47   0
   8   5   4    2.07   12.32   0
  -8   5  -4    6.78   13.99   0
  -8  -5  -4   18.31   16.14   0
  -8   5  -4   27.19   20.23   0
  -9   5  -4   -4.21   13.54   0
  -9  -5  -4   14.55   17.67   0
  -9   5  -4    2.16   20.93   0
   9   5   4    8.45   17.82   0
 -10  -5  -4   -6.89   18.82   0
  10   5   4   16.70   18.26   0
 -10   5  -4   10.89   21.37   0
 -11   5  -4    6.91   22.60   0
 -11  -5  -4   -3.99   19.15   0
  11   5   4   -7.18   18.89   0
 -12  -5  -4   10.98   21.99   0
  12   5   4   -9.89   21.67   0
 -12   5  -4   34.94   24.97   0
 -13  -5  -4   -3.62   24.08   0
  13   5   4    9.30   16.70   0
 -13   5  -4   10.91   26.32   0
 -13   5  -4   -2.55   23.69   0
 -14  -5  -4   56.29   27.42   0
 -14   5  -4   76.51   25.53   0
  14   5   4   47.18   23.66   0
 -14   5  -4   59.78   20.53   0
 -15   5  -4  -13.62   30.33   0
 -15  -5  -4    6.15   22.16   0
 -15   5  -4   -2.83   27.09   0
  15   5   4    8.79   25.55   0
 -16   5  -4    4.61   32.58   0
 -16   5  -4    0.25   32.47   0
 -16  -5  -4   32.47   33.85   0
  16   6  -4    4.42   30.46   0
 -16  -6   4   -0.64   24.36   0
 -16   6   4    2.30   27.89   0
 -16   6   4   26.14   30.72   0
  15   6  -4   22.76   28.02   0
 -15  -6   4   -7.59   27.22   0
 -15   6   4   -7.09   27.43   0
 -15   6   4    4.21   27.49   0
  14   6  -4   -2.56   18.15   0
 -14  -6   4    3.21   25.78   0
 -14   6   4   -1.13   24.97   0
 -14   6   4   -7.52   22.61   0
  13   6  -4    6.90   22.82   0
 -13  -6   4  -13.89   16.87   0
 -13   6   4    5.12   21.25   0
 -13   6   4    7.66   16.08   0
 -12  -6   4    9.06   20.09   0
 -12   6   4   10.23   19.58   0
  12   6  -4  -10.97   19.96   0
 -12   6   4   12.51   21.49   0
 -11   6   4   13.64   14.67   0
 -11  -6   4   29.77   19.15   0
 -11   6   4   20.95   21.08   0
  11   6  -4   43.38   19.73   0
 -10   6   4   81.29   19.56   0
 -10  -6   4   68.49   13.36   0
 -10   6   4   80.72   20.48   0
  10   6  -4   38.96   13.31   0
   9   6  -4   79.60   18.64   0
  -9  -6   4   81.82   18.01   0
  -9   6   4  120.57   18.25   0
  -9   6   4   77.51   13.99   0
  -8  -6   4   -3.14   12.72   0
  -8   6   4   10.27   17.72   0
  -8   6   4   -3.80   13.04   0
   8   6  -4   -1.70   12.64   0
  -7   6   4    2.15   11.50   0
   7   6  -4   14.99   17.20   0
  -7  -6   4    7.25   16.71   0
   6   6  -4  224.03   19.25   0
  -6   6   4  232.58   17.61   0
  -6  -6   4  225.08   18.46   0
  -5  -6   4   78.31   16.70   0
  -5   6   4   66.18   12.43   0
   5  -6  -4   46.86   16.61   0
   5   6  -4   72.65   17.53   0
   4   6  -4   78.43   13.00   0
  -4   6   4  122.60   17.17   0
  -4  -6   4  102.85   16.46   0
   4  -6  -4   84.56   16.47   0
   3   6  -4  660.02   25.31   0
  -3   6   4  942.56   22.14   0
   3  -6  -4  649.23   17.46   0
   2  -6  -4  375.21   15.49   0
  -2   6   4  410.19   15.42   0
   2   6  -4  454.49   21.09   0
  -1   6   4   27.58   12.38   0
   1   6  -4   35.97   18.49   0
   1  -6  -4   46.67   17.40   0
   0  -6  -4  107.36   13.18   0
   0   6  -4   98.55   16.20   0
   0   6   4  153.65   17.94   0
   0  -6   4  104.55   19.07   0
  -1   6  -4  300.23   19.24   0
  -1  -6  -4  327.25   14.79   0
   1  -6   4  487.39   23.64   0
   1   6   4  369.36   15.05   0
   2   6   4  155.30   17.50   0
  -2   6  -4   90.49   16.96   0
   2  -6   4  146.98   20.84   0
  -2  -6  -4  128.42   17.37   0
  -3  -6  -4  983.40   17.92   0
  -3   6  -4  850.68   26.02   0
   3   6   4 1122.19   22.74   0
   4   6   4   -1.06   16.07   0
  -4   6  -4    8.87   19.05   0
  -4  -6  -4   -6.08   16.08   0
  -4   6  -4   -2.99   17.18   0
  -5   6  -4    2.08   20.43   0
   5   6   4   -0.80   11.12   0
  -5  -6  -4   -3.53   11.06   0
  -5   6  -4    4.53   17.64   0
   6   6   4   -4.02   11.60   0
  -6   6  -4   -1.44   16.73   0
  -6  -6  -4    5.39   16.39   0
  -6   6  -4    3.91   18.90   0
  -7   6  -4   21.89   20.22   0
   7   6   4   19.04   16.65   0
  -7  -6  -4    3.71   17.21   0
  -7   6  -4    3.70   18.96   0
  -8  -6  -4   21.71   16.07   0
   8   6   4   19.44   12.14   0
  -8   6  -4   18.07   20.19   0
  -8   6  -4   18.83   18.08   0
   9   6   4  405.67   21.07   0
  -9  -6  -4  489.13   21.06   0
  -9   6  -4  483.53   24.45   0
  -9   6  -4  533.35   22.99   0
 -10   6  -4  -12.25   22.30   0
 -10   6  -4    7.82   20.53   0
 -10  -6  -4    1.44   18.47   0
  10   6   4   11.58   18.42   0
  11   6   4   13.43   20.63   0
 -11  -6  -4   41.70   20.18   0
 -11   6  -4   27.12   20.66   0
 -11   6  -4   27.52   23.92   0
 -12   6  -4   -8.41   22.16   0
 -12  -6  -4   12.85   15.46   0
  12   6   4    7.90   20.35   0
 -12   6  -4   26.44   25.28   0
 -13  -6  -4   11.17   24.80   0
  13   6   4   11.18   24.32   0
 -13   6  -4   23.38   23.13   0
 -13   6  -4    6.50   23.27   0
  14   6   4    3.93   23.86   0
 -14  -6  -4   16.41   27.65   0
 -14   6  -4  -27.15   27.61   0
 -14   6  -4   16.07   28.42   0
  15   6   4   27.85   25.56   0
 -15  -6  -4   20.58   27.91   0
 -15   6  -4   -2.65   28.61   0
 -15   6  -4   29.23   27.92   0
 -16  -7   4  -19.89   32.53   0
  16   7  -4   -4.83   30.73   0
 -16   7   4   -5.65   31.31   0
 -16   7   4   -7.77   28.25   0
 -15  -7   4   28.05   20.25   0
  15   7  -4   36.70   25.24   0
 -15   7   4   40.70   28.88   0
 -15   7   4   17.10   21.15   0
 -14  -7   4   30.25   25.92   0
 -14   7   4    6.64   19.11   0
 -14   7   4   24.06   24.31   0
  14   7  -4   34.06   23.57   0
 -13  -7   4   18.35   22.40   0
  13   7  -4    0.48   23.36   0
 -13   7   4   -2.43   23.30   0
 -13   7   4   -6.94   23.76   0
  12   7  -4   12.31   20.59   0
 -12  -7   4   11.29   20.96   0
 -12   7   4    7.74   16.45   0
 -12   7   4   18.61   20.97   0
  11   7  -4   20.52   15.03   0
 -11   7   4   15.74   19.83   0
 -11   7   4    2.06   19.63   0
 -11  -7   4   23.68   20.51   0
 -10   7   4   19.82   14.05   0
 -10  -7   4    3.74   17.85   0
 -10   7   4    5.46   19.62   0
  10   7  -4    1.12   18.29   0
  -9  -7   4   -5.95   17.80   0
  -9   7   4   19.77   18.85   0
   9   7  -4    2.93   13.81   0
  -9   7   4    3.43   18.69   0
  -8  -7   4   13.95   18.62   0
  -8   7   4   26.31   17.82   0
   8   7  -4   23.55   19.36   0
  -7   7   4   46.45   17.22   0
  -7  -7   4   41.96   12.28   0
   7   7  -4   48.79   12.75   0
  -6   7   4   29.43   16.39   0
  -6  -7   4   38.41   11.85   0
   6   7  -4   24.64   12.30   0
   5  -7  -4   -1.48   15.60   0
  -5  -7   4    4.82   16.58   0
  -5   7   4    4.72   15.35   0
   5   7  -4   11.56   16.92   0
   4   7  -4   13.64   16.37   0
   4  -7  -4   11.69   11.48   0
  -4   7   4   10.21   16.31   0
  -4  -7   4    4.83   11.12   0
   3  -7  -4  115.25   17.18   0
  -3   7   4  141.72   17.17   0
   3   7  -4  125.26   16.87   0
  -2   7   4  249.26   17.85   0
   2   7  -4  207.16   17.88   0
   2  -7  -4  292.18   17.46   0
  -1   7   4   17.09   16.10   0
   1   7  -4   12.01   15.79   0
   1  -7  -4   20.82   16.21   0
   0  -7  -4   49.60   11.72   0
   0   7  -4   51.21   18.17   0
   0   7   4   42.98   11.75   0
   1  -7   4  117.11   17.25   0
   1   7   4  129.51   16.92   0
  -1  -7  -4   94.07   12.04   0
  -1   7  -4   98.07   16.77   0
  -2  -7  -4  224.19   17.06   0
  -2   7  -4  177.82   18.35   0
   2   7   4  215.74   13.35   0
   3   7   4   26.31   15.48   0
  -3   7  -4   12.25   17.44   0
  -3  -7  -4   16.58   16.15   0
  -4  -7  -4  237.80   16.11   0
   4   7   4  222.85   12.46   0
  -4   7  -4  137.80   19.99   0
  -5   7  -4   12.54   19.03   0
   5   7   4   -1.19   11.15   0
  -5  -7  -4    4.76   11.13   0
  -5   7  -4    8.59   19.14   0
   6   7   4    9.70   16.27   0
  -6   7  -4   12.05   17.69   0
  -6  -7  -4   27.27   16.68   0
  -6   7  -4   18.14   20.15   0
   7   7   4   18.64   12.00   0
  -7   7  -4    8.14   19.80   0
  -7  -7  -4   20.43   17.01   0
  -7   7  -4   13.18   17.68   0
  -8  -7  -4  164.19   13.62   0
  -8   7  -4  140.17   18.80   0
  -8   7  -4  159.23   20.10   0
   8   7   4  169.26   17.50   0
  -9   7  -4   83.54   21.18   0
  -9  -7  -4   56.01   17.58   0
   9   7   4   66.04   17.47   0
  -9   7  -4   67.04   20.66   0
  10   7   4    5.01   18.60   0
 -10   7  -4   21.04   22.05   0
 -10  -7  -4   21.11   13.36   0
 -10   7  -4   14.98   22.98   0
 -11  -7  -4   -4.47   14.33   0
 -11   7  -4   16.74   22.61   0
  11   7   4   23.22   20.47   0
 -11   7  -4   -3.84   23.87   0
 -12  -7  -4   31.96   20.70   0
 -12   7  -4   22.75   22.06   0
 -12   7  -4   12.37   25.30   0
  12   7   4    8.46   16.17   0
 -13  -7  -4    4.63   23.21   0
 -13   7  -4    0.89   23.40   0
  13   7   4    8.98   24.67   0
 -13   7  -4   13.28   26.03   0
 -14   7  -4   18.74   29.56   0
 -14   7  -4   -2.04   26.70   0
  14   7   4   19.15   24.93   0
 -14  -7  -4   40.89   25.65   0
  15   7   4   19.78   26.09   0
 -15  -7  -4   -7.21   28.31   0
 -15   7  -4   25.91   32.60   0
 -15   7  -4   39.84   29.60   0
 -16   8   4   17.20   29.05   0
 -15  -8   4   12.48   29.73   0
  15   8  -4   11.95   29.14   0
 -15   8   4    6.29   29.22   0
 -15   8   4  -16.10   29.35   0
 -14  -8   4  -10.56   27.01   0
 -14   8   4   -3.23   25.31   0
  14   8  -4    3.43   18.63   0
 -14   8   4   -7.83   24.64   0
 -13   8   4   -9.56   25.39   0
 -13  -8   4    8.70   24.63   0
 -13   8   4    6.32   25.29   0
  13   8  -4    0.71   23.93   0
  12   8  -4   14.15   22.93   0
 -12  -8   4    9.64   23.21   0
 -12   8   4   15.62   22.12   0
 -12   8   4   13.75   16.40   0
 -11  -8   4   11.02   14.99   0
 -11   8   4   17.99   21.47   0
 -11   8   4   -2.30   15.47   0
  11   8  -4   -2.37   21.10   0
 -10   8   4  -14.19   15.34   0
 -10   8   4    5.51   18.91   0
  10   8  -4   -3.43   19.42   0
 -10  -8   4    4.20   13.66   0
  -9   8   4   17.91   17.84   0
   9   8  -4   34.24   19.94   0
  -9  -8   4   18.14   19.54   0
  -9   8   4   21.61   19.17   0
  -8  -8   4   70.90   17.93   0
   8   8  -4   45.32   13.94   0
  -8   8   4   36.26   16.86   0
  -7  -8   4   55.95   17.25   0
   7   8  -4   47.72   18.34   0
  -7   8   4   38.54   12.63   0
  -6   8   4   58.61   17.11   0
  -6  -8   4   79.44   16.61   0
   6   8  -4   50.20   13.08   0
   6  -8  -4   41.14   17.03   0
  -5  -8   4  111.90   17.58   0
  -5   8   4   77.02   12.43   0
   5   8  -4  117.28   16.79   0
   5  -8  -4   99.15   16.29   0
   4   8  -4    9.41   17.55   0
  -4   8   4   -2.77   15.59   0
  -4  -8   4   13.17   15.89   0
   4  -8  -4   12.04   15.68   0
   3   8  -4  132.74   18.60   0
   3  -8  -4  116.42   12.17   0
  -3   8   4  125.50   15.60   0
  -3  -8   4  128.23   17.53   0
   2  -8  -4  267.56   13.82   0
  -2   8   4  310.09   17.86   0
   2   8  -4  289.29   21.29   0
   1  -8  -4   -9.54   11.30   0
   1   8  -4   -1.15   16.64   0
  -1   8   4    6.55   15.08   0
   0  -8  -4   21.35   16.00   0
   0   8  -4   27.97   17.39   0
   0   8   4   23.29   16.07   0
  -1   8  -4    0.73   19.60   0
  -1  -8  -4   10.97   11.04   0
   1   8   4    9.60   15.57   0
  -2  -8  -4   41.55   14.65   0
  -2   8  -4   37.36   17.53   0
   2   8   4   59.08   15.06   0
  -3  -8  -4    8.59   15.25   0
  -3   8  -4    9.26   17.20   0
   3   8   4   15.30   15.43   0
   4   8   4   85.50   11.85   0
  -4   8  -4   55.15   19.66   0
  -4  -8  -4  115.08   15.79   0
   5   8   4   15.55   16.79   0
  -5   8  -4   13.16   17.53   0
  -5   8  -4   -4.82   16.99   0
  -5  -8  -4   11.56   16.75   0
  -6   8  -4    8.52   17.27   0
   6   8   4   25.99   16.30   0
  -6  -8  -4   17.61   12.42   0
  -6   8  -4   14.42   19.39   0
   7   8   4   52.45   16.52   0
  -7   8  -4   45.03   17.74   0
  -7   8  -4   49.38   21.16   0
  -7  -8  -4   33.05   12.63   0
  -8   8  -4   38.96   21.57   0
  -8   8  -4   27.95   19.70   0
  -8  -8  -4   35.15   17.97   0
   8   8   4   30.14   13.08   0
  -9  -8  -4   20.50   17.29   0
  -9   8  -4   -5.85   21.07   0
  -9   8  -4   10.86   21.91   0
   9   8   4   12.71   18.29   0
  10   8   4   15.11   20.02   0
 -10  -8  -4   20.78   20.08   0
 -10   8  -4   40.58   23.33   0
 -10   8  -4    9.90   16.14   0
 -11   8  -4   17.18   17.94   0
 -11  -8  -4   16.51   19.11   0
  11   8   4    7.77   20.83   0
 -11   8  -4   23.84   21.27   0
 -12   8  -4   37.85   17.94   0
 -12  -8  -4   40.48   23.08   0
 -12   8  -4   28.62   23.89   0
  12   8   4   14.49   17.37   0
 -13  -8  -4   -4.40   18.85   0
  13   8   4  -13.33   26.06   0
 -13   8  -4   26.05   27.52   0
 -13   8  -4  -22.28   26.50   0
 -14   8  -4   25.87   30.65   0
 -14   8  -4   28.26   30.97   0
 -14  -8  -4   16.51   26.85   0
  14   8   4   20.82   21.24   0
 -15   9   4    6.34   27.70   0
 -15   9   4    1.04   21.94   0
  15   9  -4    7.64   26.14   0
 -15  -9   4  -26.04   30.03   0
 -14   9   4   10.75   28.38   0
 -14  -9   4   33.66   25.51   0
  14   9  -4   29.01   24.17   0
 -14   9   4   -7.16   28.31   0
 -13   9   4    3.34   24.59   0
 -13  -9   4   -3.54   25.26   0
  13   9  -4   30.64   24.93   0
 -13   9   4    4.81   19.55   0
 -12   9   4   22.31   18.37   0
 -12  -9   4   29.53   21.56   0
 -12   9   4    9.93   22.91   0
  12   9  -4    1.45   23.51   0
 -11   9   4   29.46   23.11   0
 -11  -9   4    4.40   21.87   0
 -11   9   4    9.58   20.90   0
  11   9  -4   -0.80   22.28   0
 -10   9   4   21.04   14.81   0
 -10  -9   4   18.72   19.92   0
 -10   9   4   -4.94   14.95   0
  10   9  -4   -3.08   20.46   0
  -9   9   4  104.52   14.87   0
   9   9  -4  119.53   19.57   0
  -9  -9   4  132.66   20.29   0
  -9   9   4  114.04   19.79   0
  -8   9   4  100.13   18.84   0
  -8  -9   4  138.43   19.61   0
   8   9  -4  117.04   20.78   0
  -7  -9   4  119.31   17.92   0
  -7   9   4   72.86   17.73   0
   7   9  -4  107.17   18.59   0
   6  -9  -4   -1.74   17.04   0
  -6   9   4    6.94   15.85   0
  -6  -9   4   -1.29   18.04   0
   6   9  -4    0.34   18.74   0
   5  -9  -4   46.23   17.54   0
  -5  -9   4   51.52   12.61   0
  -5   9   4   51.39   12.43   0
   5   9  -4   81.13   18.39   0
   4   9  -4   49.64   17.98   0
  -4   9   4   47.91   16.74   0
  -4  -9   4   55.62   17.25   0
   4  -9  -4   37.45   16.23   0
  -3   9   4   93.91   16.89   0
   3   9  -4   84.90   17.91   0
  -3  -9   4   95.22   17.38   0
   3  -9  -4   78.55   16.91   0
   2  -9  -4   29.22   15.59   0
   2   9  -4   36.42   17.36   0
  -2   9   4   36.18   11.44   0
   1   9  -4   17.59   16.87   0
   1  -9  -4   23.71   10.92   0
  -1   9   4    3.85   11.12   0
   0  -9  -4   10.05   15.37   0
   0   9   4   -0.79   10.97   0
   0   9  -4    4.38   16.73   0
  -1   9  -4  146.63   17.82   0
  -1  -9  -4  152.93   15.79   0
   1   9   4  146.99   16.47   0
   2   9   4   47.86   15.73   0
  -2  -9  -4   40.49   15.05   0
  -2   9  -4   26.37   16.92   0
  -3  -9  -4  330.20   17.73   0
  -3   9  -4  232.88   18.89   0
   3   9   4  322.83   18.61   0
  -4   9  -4   29.26   17.07   0
   4   9   4   45.99   17.65   0
  -4  -9  -4   54.25   16.18   0
   5   9   4  304.89   18.13   0
  -5  -9  -4  306.78   18.21   0
  -5   9  -4  225.35   19.67   0
  -6  -9  -4   55.59   17.32   0
   6   9   4   44.58   12.51   0
  -6   9  -4   37.71   17.14   0
  -6   9  -4   34.22   19.03   0
   7   9   4   18.14   11.95   0
  -7   9  -4    4.21   18.69   0
  -7  -9  -4   25.03   16.95   0
  -7   9  -4   10.78   21.04   0
   8   9   4    6.34   18.57   0
  -8   9  -4    3.49   20.77   0
  -8   9  -4    1.61   23.28   0
  -8  -9  -4    5.74   17.68   0
   9   9   4   35.72   18.02   0
  -9   9  -4   18.45   21.40   0
  -9  -9  -4   32.63   18.28   0
  -9   9  -4   30.23   20.93   0
 -10   9  -4   20.53   22.32   0
 -10  -9  -4   -4.07   18.45   0
 -10   9  -4    3.35   21.93   0
  10   9   4    7.10   14.48   0
  11   9   4    3.58   20.33   0
 -11   9  -4   11.99   22.11   0
 -11  -9  -4   -5.38   21.79   0
 -11   9  -4    5.94   25.01   0
 -12  -9  -4   12.00   21.41   0
 -12   9  -4    2.59   23.10   0
  12   9   4    7.22   23.54   0
 -12   9  -4    7.38   24.05   0
  13   9   4   18.81   19.89   0
 -13  -9  -4    2.23   25.22   0
 -13   9  -4   15.89   27.62   0
 -13   9  -4   13.62   28.91   0
 -14   9  -4    2.98   27.91   0
 -14  -9  -4   10.46   27.73   0
  14   9   4   -1.87   30.58   0
 -14   9  -4    1.61   32.59   0
 -14 -10   4   -5.45   21.07   0
 -14  10   4  -16.06   21.30   0
  14  10  -4  -21.02   28.15   0
 -14  10   4   13.39   26.71   0
 -13  10   4   -9.56   26.11   0
  13  10  -4    2.61   18.55   0
 -13 -10   4    6.89   26.46   0
 -13  10   4   13.09   29.38   0
 -12  10   4   12.19   18.71   0
  12  10  -4   12.27   17.69   0
 -12 -10   4   -3.63   17.45   0
 -12  10   4   -9.80   26.51   0
 -11  10   4    1.41   22.16   0
 -11  10   4   22.17   23.91   0
 -11 -10   4   -0.52   16.13   0
  11  10  -4    3.88   16.77   0
 -10  10   4  -12.26   15.74   0
  10  10  -4    4.69   20.42   0
 -10  10   4   13.72   21.91   0
 -10 -10   4   -0.30   19.46   0
  -9 -10   4   45.33   14.76   0
  -9  10   4   61.27   14.80   0
   9  10  -4   46.03   20.59   0
  -8  10   4   -6.48   19.11   0
  -8 -10   4   -2.54   18.89   0
   8  10  -4   -3.33   18.29   0
   7  10  -4   74.90   18.86   0
  -7  10   4   64.49   17.95   0
  -7 -10   4   70.17   17.88   0
   6  10  -4   22.23   18.90   0
  -6 -10   4   12.00   17.93   0
   6 -10  -4   19.37   17.19   0
  -6  10   4   18.57   17.68   0
   5  10  -4    1.25   17.05   0
  -5  10   4    2.85   16.89   0
   5 -10  -4    1.13   12.22   0
  -5 -10   4    7.42   16.18   0
  -4  10   4    6.90   15.45   0
   4 -10  -4   14.74   16.37   0
  -4 -10   4   20.41   17.02   0
   4  10  -4    2.41   17.76   0
  -3 -10   4    4.58   16.92   0
  -3  10   4   -1.02   16.57   0
   3  10  -4    4.89   12.40   0
   3 -10  -4    8.63   16.53   0
   2 -10  -4    0.36   16.62   0
  -2 -10   4   12.92   15.48   0
   2  10  -4    5.63   17.09   0
  -2  10   4    2.53   16.68   0
   1  10  -4   41.03   16.98   0
   1 -10  -4   34.41   15.93   0
  -1  10   4   38.22   12.04   0
   0  10   4    0.53   15.96   0
   0  10  -4   14.21   16.92   0
   0 -10  -4    8.92   11.87   0
  -1  10  -4   15.82   16.71   0
  -1 -10  -4   -2.04   16.71   0
   1  10   4    5.93   17.00   0
  -2  10  -4  107.17   16.91   0
  -2 -10  -4  121.98   17.50   0
   2  10   4  123.70   12.90   0
  -3 -10  -4   64.18   12.17   0
   3  10   4   81.09   17.41   0
  -3  10  -4   53.81   18.36   0
  -4  10  -4  164.55   18.09   0
   4  10   4  212.52   13.57   0
  -4 -10  -4  212.59   18.12   0
  -5  10  -4   14.57   16.85   0
   5  10   4   36.39   16.16   0
  -5 -10  -4   11.80   12.12   0
   6  10   4   23.26   16.37   0
  -6  10  -4   29.51   20.63   0
  -6  10  -4   22.33   19.26   0
  -6 -10  -4   20.68   17.36   0
   7  10   4    3.07   13.42   0
  -7  10  -4   -9.29   20.41   0
  -7  10  -4  -11.24   20.12   0
  -7 -10  -4    5.91   13.22   0
   8  10   4    7.04   19.46   0
  -8  10  -4   18.77   21.54   0
  -8 -10  -4   20.76   19.62   0
  -8  10  -4   14.92   22.29   0
   9  10   4   14.18   20.00   0
  -9 -10  -4   14.13   19.96   0
  -9  10  -4    3.35   19.97   0
  -9  10  -4   -6.55   23.51   0
 -10 -10  -4    4.63   15.12   0
 -10  10  -4   13.25   21.22   0
 -10  10  -4   11.29   24.03   0
  10  10   4   -0.03   20.90   0
 -11  10  -4    1.60   24.28   0
 -11  10  -4    8.75   26.44   0
  11  10   4   25.22   22.53   0
 -11 -10  -4   18.47   21.18   0
 -12  10  -4   -6.64   24.36   0
 -12 -10  -4   12.36   22.87   0
 -12  10  -4   10.28   25.54   0
  12  10   4   18.17   18.34   0
  13  10   4   -3.56   28.19   0
 -13  10  -4    7.58   26.20   0
 -13 -10  -4  -11.68   26.24   0
 -13  10  -4   -5.15   29.80   0
 -14  11   4   13.67   28.23   0
 -14 -11   4   -9.67   27.17   0
 -14  11   4  -21.35   28.99   0
  14  11  -4    9.87   30.30   0
  13  11  -4   16.92   28.44   0
 -13  11   4    5.67   30.40   0
 -13  11   4   25.34   26.93   0
 -13 -11   4    1.11   28.58   0
  12  11  -4   24.81   26.30   0
 -12  11   4   12.20   27.29   0
 -12 -11   4  -11.92   18.71   0
 -12  11   4    6.40   27.73   0
 -11  11   4    7.72   18.30   0
 -11  11   4   21.43   26.22   0
 -11 -11   4   -8.49   21.46   0
  11  11  -4    2.04   24.08   0
 -10 -11   4    7.53   22.56   0
 -10  11   4   -2.89   22.99   0
 -10  11   4   18.72   20.99   0
  10  11  -4    8.98   23.56   0
   9  11  -4   12.66   15.61   0
  -9 -11   4   27.86   20.15   0
  -9  11   4    6.18   19.68   0
   8  11  -4   16.25   20.21   0
  -8  11   4    3.27   18.64   0
  -8 -11   4    6.05   18.24   0
  -7  11   4   10.61   13.84   0
   7  11  -4    3.40   19.68   0
  -7 -11   4  -15.59   19.10   0
   6  11  -4   15.92   19.43   0
  -6  11   4    4.88   17.90   0
   6 -11  -4   19.13   18.37   0
  -6 -11   4   11.76   18.56   0
  -5  11   4    8.89   12.71   0
   5  11  -4   23.77   18.91   0
   5 -11  -4   17.48   17.62   0
  -5 -11   4    8.24   18.04   0
  -4  11   4    3.45   12.62   0
   4 -11  -4   13.47   16.01   0
  -4 -11   4   -0.62   17.84   0
   4  11  -4   -3.10   18.59   0
  -3  11   4   13.18   16.79   0
  -3 -11   4    1.50   17.12   0
   3  11  -4    2.06   17.69   0
   3 -11  -4   -0.60   15.74   0
  -2 -11   4    7.28   17.55   0
  -2  11   4   -0.23   16.90   0
   2 -11  -4   -8.13   16.74   0
   2  11  -4    2.87   17.35   0
   1  11  -4    8.40   17.49   0
  -1 -11   4   11.38   16.88   0
  -1  11   4   22.09   16.84   0
   1 -11  -4   -1.15   11.86   0
   0  11  -4   21.49   17.63   0
   0  11   4   22.39   16.74   0
   0 -11  -4   34.76   16.52   0
   1  11   4  143.01   17.57   0
  -1 -11  -4  124.28   17.61   0
  -1  11  -4  160.85   18.61   0
  -2 -11  -4    2.13   11.91   0
   2  11   4   15.07   12.12   0
  -2  11  -4    0.39   19.54   0
   3  11   4   44.06   12.62   0
  -3 -11  -4   52.06   17.35   0
  -3  11  -4   21.36   18.71   0
  -4  11  -4    2.32   18.99   0
  -4 -11  -4    3.72   17.64   0
   4  11   4   10.79   12.77   0
  -5 -11  -4   13.25   13.11   0
   5  11   4   30.72   12.38   0
  -5  11  -4   22.44   17.61   0
  -6 -11  -4   15.59   17.12   0
  -6  11  -4   -1.36   21.57   0
  -6  11  -4    4.23   21.42   0
   6  11   4   -5.54   18.29   0
   7  11   4   27.00   17.80   0
  -7  11  -4   25.29   20.14   0
  -7  11  -4   16.63   15.65   0
  -7 -11  -4   24.65   13.53   0
   8  11   4   20.60   19.57   0
  -8  11  -4   18.50   26.09   0
  -8  11  -4   -6.08   21.75   0
  -8 -11  -4    4.75   18.40   0
  -9  11  -4    7.47   24.98   0
   9  11   4  -18.91   20.97   0
  -9  11  -4   -0.96   22.06   0
  -9 -11  -4  -13.69   19.19   0
  10  11   4  -16.97   22.24   0
 -10  11  -4   -0.31   23.02   0
 -10 -11  -4   -0.09   20.12   0
 -10  11  -4   -8.43   21.99   0
 -11  11  -4   11.33   25.32   0
 -11 -11  -4    1.74   21.86   0
 -11  11  -4   17.23   26.72   0
  11  11   4    1.80   23.20   0
 -12  11  -4   -5.91   26.05   0
 -12  11  -4  -27.26   29.46   0
 -12 -11  -4   -2.44   24.33   0
  12  11   4    0.18   20.25   0
 -13 -11  -4    3.95   27.25   0
  13  11   4   16.29   30.31   0
 -13  11  -4    6.85   28.35   0
 -13  11  -4   12.13   27.28   0
 -13  12   4   14.28   28.26   0
 -13 -12   4   29.47   26.93   0
  13  12  -4   13.40   30.81   0
 -13  12   4    4.03   27.55   0
 -12 -12   4   -1.50   19.47   0
 -12  12   4    1.22   28.85   0
 -12  12   4    0.70   25.53   0
  12  12  -4   -4.19   28.00   0
 -11 -12   4   -9.55   23.79   0
 -11  12   4   19.36   25.96   0
  11  12  -4   12.96   27.35   0
 -11  12   4    0.17   26.42   0
 -10  12   4   22.15   25.11   0
 -10 -12   4  -15.98   22.01   0
 -10  12   4   -9.16   24.72   0
  10  12  -4   13.97   22.80   0
   9  12  -4   28.87   21.25   0
  -9  12   4   30.91   22.13   0
  -9 -12   4   17.95   22.19   0
  -8  12   4   29.58   15.08   0
  -8 -12   4   81.42   19.88   0
   8  12  -4   53.78   20.86   0
  -7 -12   4   21.40   17.99   0
   7 -12  -4    6.11   19.06   0
  -7  12   4   13.94   20.44   0
   7  12  -4  -11.96   21.43   0
   6  12  -4   35.67   20.62   0
  -6 -12   4   27.86   19.67   0
  -6  12   4   28.34   18.42   0
   6 -12  -4   33.83   18.61   0
  -5 -12   4   12.83   17.74   0
   5  12  -4   20.45   18.47   0
  -5  12   4    6.66   19.06   0
   5 -12  -4    2.92   18.96   0
  -4  12   4   29.27   17.39   0
  -4 -12   4   26.01   18.83   0
   4  12  -4   12.37   18.27   0
   4 -12  -4    4.93   18.50   0
   3  12  -4   11.27   17.92   0
  -3 -12   4   27.19   18.46   0
   3 -12  -4    8.95   16.58   0
  -3  12   4   -0.21   17.74   0
   2 -12  -4   26.13   12.78   0
   2  12  -4   32.85   18.72   0
  -2 -12   4   38.12   18.42   0
  -2  12   4   22.48   17.36   0
   1  12  -4   47.27   20.68   0
   1 -12  -4   32.85   12.64   0
  -1 -12   4   45.39   18.34   0
  -1  12   4   25.13   17.64   0
   0  12   4   61.35   12.69   0
   0 -12   4   75.54   18.68   0
   0  12  -4   75.49   20.84   0
   0 -12  -4   62.41   16.72   0
   1  12   4   12.63   12.67   0
  -1 -12  -4   12.42   17.31   0
  -1  12  -4   18.20   17.57   0
  -2  12  -4   11.34   17.90   0
  -2 -12  -4   -4.27   12.34   0
   2  12   4   15.21   17.00   0
   3  12   4   10.50   18.26   0
  -3 -12  -4   23.11   12.99   0
  -3  12  -4   22.61   17.54   0
  -4 -12  -4   12.27   16.53   0
   4  12   4    1.85   17.93   0
  -4  12  -4   10.63   19.89   0
  -5  12  -4   10.04   19.92   0
  -5 -12  -4    3.32   16.99   0
   5  12   4   16.20   13.22   0
  -6  12  -4    4.20   19.39   0
  -6  12  -4   -3.85   20.28   0
   6  12   4    2.27   19.26   0
  -6 -12  -4    6.42   17.68   0
  -7  12  -4   -0.14   21.94   0
  -7  12  -4    4.43   23.84   0
   7  12   4    1.90   19.03   0
  -7 -12  -4  -10.64   18.11   0
  -8 -12  -4    0.23   14.90   0
   8  12   4   15.56   15.16   0
  -8  12  -4    7.69   22.08   0
  -8  12  -4   -2.20   24.56   0
   9  12   4   -7.07   15.44   0
  -9  12  -4   20.83   28.55   0
  -9  12  -4   -1.80   24.06   0
  -9 -12  -4  -10.58   15.60   0
  10  12   4   -0.49   21.34   0
 -10  12  -4   -0.20   22.91   0
 -10  12  -4   13.12   27.27   0
 -10 -12  -4    9.74   21.59   0
 -11  12  -4    8.32   28.26   0
 -11  12  -4    3.68   24.75   0
 -11 -12  -4   20.82   18.97   0
  11  12   4    5.82   26.67   0
 -12  12  -4    7.01   30.06   0
 -12 -12  -4   18.56   22.32   0
 -12  12  -4   -0.68   28.28   0
  12  12   4   11.92   27.09   0
 -12  13   4   21.15   30.11   0
 -12  13   4   10.84   26.94   0
 -12 -13   4   -5.86   26.77   0
  12  13  -4    6.25   30.62   0
 -11  13   4    6.41   25.37   0
 -11 -13   4    5.36   24.33   0
 -11  13   4   -2.96   27.20   0
  11  13  -4    2.62   28.42   0
  10  13  -4   15.12   26.05   0
 -10  13   4    8.67   18.34   0
 -10 -13   4    7.28   22.96   0
 -10  13   4   -6.94   23.27   0
  -9  13   4   18.68   18.02   0
  -9 -13   4    7.72   21.76   0
   9  13  -4   19.19   18.27   0
  -8  13   4   23.84   23.04   0
   8  13  -4   29.60   23.22   0
  -8 -13   4    0.60   22.45   0
   7 -13  -4   15.87   22.53   0
   7  13  -4   13.67   22.40   0
  -7  13   4   -5.16   15.35   0
  -7 -13   4    6.83   21.63   0
  -6 -13   4   14.93   20.00   0
   6  13  -4   37.70   22.26   0
  -6  13   4   18.36   19.34   0
   6 -13  -4   12.42   15.15   0
   5  13  -4   -6.35   21.26   0
  -5  13   4   -2.57   20.64   0
  -5 -13   4  -17.79   18.86   0
   5 -13  -4   -5.13   20.90   0
   4  13  -4   18.19   19.16   0
  -4 -13   4   30.34   20.38   0
  -4  13   4   10.94   14.05   0
   4 -13  -4    5.99   18.29   0
   3 -13  -4   14.12   14.33   0
  -3 -13   4    4.99   20.79   0
  -3  13   4   14.13   14.04   0
   3  13  -4   14.54   21.24   0
   2  13  -4   11.11   19.66   0
   2 -13  -4   10.54   13.80   0
  -2  13   4   -1.96   13.86   0
  -2 -13   4   11.05   19.31   0
   1 -13  -4   92.97   19.86   0
   1  13  -4  129.83   22.28   0
  -1  13   4  101.09   19.70   0
  -1 -13   4  125.25   20.19   0
   0 -13   4   -2.94   18.07   0
   0  13  -4   14.10   19.96   0
   0  13   4    6.47   17.91   0
   0 -13  -4    1.59   17.75   0
   1  13   4    0.83   18.73   0
  -1 -13  -4   -3.74   18.72   0
   1 -13   4   10.41   19.74   0
  -1  13  -4   -2.84   18.09   0
   2  13   4   36.39   13.73   0
  -2 -13  -4    8.36   17.53   0
   2 -13   4   23.31   19.45   0
  -2  13  -4   17.62   19.71   0
  -3  13  -4   -6.76   19.69   0
  -3 -13  -4    3.80   19.13   0
   3  13   4    3.33   19.14   0
   3 -13   4   22.65   21.24   0
   4  13   4   17.25   14.14   0
   4 -13   4   10.99   20.49   0
  -4 -13  -4   18.53   18.14   0
  -4  13  -4   17.49   19.01   0
  -5  13  -4   16.45   20.60   0
   5  13   4   27.66   18.20   0
  -5 -13  -4   10.73   19.46   0
  -6  13  -4   -1.31   22.22   0
  -6 -13  -4    4.95   19.86   0
   6  13   4    4.36   20.17   0
  -7 -13  -4    1.04   15.58   0
  -7  13  -4    4.84   22.37   0
  -7  13  -4    6.38   24.19   0
   7  13   4    5.33   21.34   0
   8  13   4   10.95   22.18   0
  -8  13  -4   20.74   23.90   0
  -8 -13  -4    6.35   15.90   0
  -8  13  -4   17.22   25.43   0
  -9  13  -4   16.29   22.54   0
  -9 -13  -4   -9.22   17.55   0
  -9  13  -4   -0.11   27.88   0
   9  13   4   13.62   24.13   0
  10  13   4    6.93   26.91   0
 -10  13  -4   23.11   26.53   0
 -10  13  -4    5.07   27.44   0
 -10 -13  -4  -20.93   26.69   0
 -11  13  -4    7.93   29.34   0
 -11  13  -4   -2.61   28.14   0
 -11 -13  -4    2.74   21.35   0
  11  13   4    8.94   20.97   0
  11  14  -4   13.97   27.22   0
 -11  14   4    2.38   27.12   0
 -11  14   4   -5.49   27.44   0
 -11 -14   4    0.18   20.46   0
  10  14  -4    5.56   28.85   0
 -10  14   4   20.70   26.32   0
 -10  14   4    8.86   24.29   0
 -10 -14   4   24.57   27.33   0
  -9  14   4    6.57   25.37   0
  -9 -14   4    6.61   22.86   0
   9  14  -4   24.18   26.75   0
  -8  14   4    5.30   22.36   0
   8  14  -4   -0.92   17.87   0
  -8 -14   4  -11.93   23.27   0
  -7 -14   4   24.86   20.76   0
   7 -14  -4   24.30   23.52   0
  -7  14   4    0.91   23.82   0
   7  14  -4   20.01   23.15   0
  -6 -14   4    9.53   22.02   0
  -6  14   4   12.13   22.72   0
   6  14  -4   18.07   22.91   0
   6 -14  -4    6.72   21.23   0
   5  14  -4   41.78   22.62   0
   5 -14  -4   19.89   19.83   0
  -5  14   4   35.03   21.63   0
  -5 -14   4    2.09   21.64   0
   4  14  -4   19.50   20.03   0
  -4 -14   4   29.49   19.39   0
   4 -14  -4   16.70   20.36   0
  -4  14   4   23.22   15.18   0
   3  14  -4   19.21   21.36   0
  -3  14   4   14.30   20.63   0
  -3 -14   4    9.80   19.30   0
   3 -14  -4   24.80   19.27   0
   2  14  -4   37.53   19.83   0
   2 -14  -4   25.32   18.79   0
  -2  14   4   50.89   20.77   0
  -2 -14   4   40.66   19.34   0
   1 -14  -4   31.15   18.47   0
  -1 -14   4   55.95   19.12   0
  -1  14   4   40.45   20.59   0
   1  14  -4   54.84   19.49   0
   0  14   4    9.99   20.07   0
   0 -14   4   18.95   20.60   0
   0  14  -4   26.03   19.23   0
   0 -14  -4   18.60   20.10   0
   1 -14   4   -5.96   19.47   0
   1  14   4    3.66   18.23   0
  -1 -14  -4  -15.91   20.27   0
  -1  14  -4   -3.27   19.43   0
   2 -14   4   -6.93   21.62   0
   2  14   4    2.79   15.17   0
  -2 -14  -4   31.82   20.40   0
  -2  14  -4   15.59   19.52   0
   3 -14   4   14.38   22.18   0
   3  14   4   -0.83   21.17   0
  -3 -14  -4    1.21   19.04   0
  -3  14  -4    7.86   21.73   0
   4  14   4    6.79   21.20   0
  -4 -14  -4   24.88   21.03   0
   4 -14   4   40.51   20.63   0
  -4  14  -4    4.75   21.90   0
   5  14   4   11.86   19.96   0
  -5 -14  -4   10.02   19.88   0
  -5  14  -4   -0.30   22.99   0
  -6  14  -4   13.28   23.33   0
  -6 -14  -4   53.53   22.75   0
   6  14   4   16.04   20.51   0
  -7  14  -4    0.42   24.24   0
   7  14   4    8.69   22.24   0
  -7  14  -4   -4.52   25.41   0
  -7 -14  -4   12.79   17.36   0
  -8 -14  -4   27.62   22.69   0
   8  14   4   12.10   25.30   0
  -8  14  -4  -12.90   28.43   0
  -8  14  -4   -5.37   25.79   0
  -9  14  -4   10.20   27.30   0
  -9 -14  -4   14.50   20.41   0
  -9  14  -4   12.41   27.29   0
   9  14   4   33.97   27.75   0
 -10  14  -4   15.26   28.77   0
 -10  14  -4   11.59   29.56   0
  10  14   4   17.54   22.01   0
 -10 -14  -4   18.30   29.86   0
 -10  15   4  -10.55   26.99   0
 -10  15   4   15.14   21.75   0
  10  15  -4    5.34   30.62   0
 -10 -15   4    3.30   29.21   0
  -9  15   4    2.11   24.11   0
   9  15  -4  -12.30   26.19   0
  -9 -15   4    8.60   27.71   0
   8  15  -4    2.50   27.66   0
  -8  15   4   -5.79   23.20   0
  -8 -15   4    1.97   23.77   0
   7 -15  -4   -2.46   25.22   0
  -7  15   4   -1.97   24.50   0
  -7 -15   4  -16.54   21.82   0
   7  15  -4   -8.38   23.45   0
  -6  15   4   11.11   24.23   0
   6  15  -4    6.63   24.16   0
  -6 -15   4   16.10   23.48   0
   6 -15  -4   17.81   24.76   0
  -5 -15   4   -3.62   20.53   0
  -5  15   4   14.09   23.14   0
   5  15  -4   -6.31   23.48   0
   5 -15  -4    9.47   21.87   0
   4  15  -4   32.59   23.33   0
   4 -15  -4   46.50   16.97   0
  -4  15   4   41.15   22.94   0
  -4 -15   4   29.35   20.71   0
  -3  15   4   31.35   16.55   0
   3  15  -4   54.46   22.92   0
  -3 -15   4   39.79   20.53   0
   3 -15  -4   44.85   22.81   0
   2  15  -4    0.37   20.37   0
   2 -15  -4   14.48   21.97   0
  -2  15   4   25.25   21.94   0
  -2 -15   4    2.65   20.15   0
  -1 -15   4    1.41   20.24   0
   1 -15  -4    3.02   19.87   0
   1  15  -4    7.91   22.72   0
  -1  15   4    2.42   21.48   0
   0 -15   4   30.12   21.85   0
   0  15  -4   20.18   20.57   0
   0  15   4   35.12   21.71   0
   0 -15  -4    4.65   20.29   0
  -1  15  -4   22.13   21.84   0
   1  15   4   21.47   22.12   0
  -1 -15  -4   10.03   20.17   0
   1 -15   4    6.56   22.28   0
   2 -15   4    3.14   22.62   0
  -2  15  -4   21.33   22.37   0
   2  15   4   -1.49   22.45   0
  -2 -15  -4   15.44   22.78   0
   3 -15   4   -3.82   20.98   0
   3  15   4   11.96   22.94   0
  -3  15  -4    5.55   23.13   0
  -3 -15  -4   -0.99   15.97   0
   4  15   4    6.07   23.06   0
   4 -15   4   -6.20   24.59   0
  -4  15  -4   11.63   25.36   0
  -4 -15  -4    0.71   21.72   0
   5  15   4   46.08   24.52   0
  -5 -15  -4   46.91   17.52   0
  -5  15  -4   27.84   21.69   0
  -6 -15  -4  -10.50   22.99   0
   6  15   4   20.50   22.39   0
  -6  15  -4    1.79   25.40   0
  -7  15  -4   15.76   26.23   0
  -7  15  -4   -9.77   25.58   0
   7  15   4  -16.50   19.75   0
  -7 -15  -4   -6.96   23.96   0
  -8  15  -4    1.08   29.42   0
  -8  15  -4    3.97   27.18   0
   8  15   4    9.07   25.27   0
  -8 -15  -4    6.44   27.82   0
  -9 -15  -4  -15.16   27.05   0
  -9  15  -4   10.93   30.39   0
   9  15   4   -3.59   29.72   0
  -9  15  -4  -13.00   33.15   0
  -8  16   4    7.58   28.45   0
  -8 -16   4   14.79   25.83   0
   8  16  -4    9.23   27.17   0
  -7  16   4   -3.99   24.45   0
   7 -16  -4   10.13   24.68   0
   7  16  -4  -11.30   28.24   0
  -7 -16   4   -4.75   26.92   0
  -6 -16   4   17.17   22.95   0
   6  16  -4  -12.13   26.85   0
   6 -16  -4    6.45   18.82   0
  -6  16   4    4.32   25.44   0
   5  16  -4   -0.91   23.32   0
  -5 -16   4    7.95   25.28   0
   5 -16  -4   13.33   18.26   0
  -5  16   4   -1.69   22.78   0
  -4  16   4   -2.99   24.21   0
   4 -16  -4   12.31   22.36   0
  -4 -16   4    1.59   24.49   0
   4  16  -4    3.21   22.80   0
   3  16  -4   18.20   22.05   0
  -3  16   4   26.52   24.08   0
   3 -16  -4   -1.09   21.38   0
  -3 -16   4    5.40   24.36   0
   2  16  -4   26.11   22.70   0
  -2  16   4   25.42   17.19   0
   2 -16  -4   22.37   23.23   0
  -2 -16   4   22.39   24.07   0
   1  16  -4   18.82   22.41   0
   1 -16  -4    8.26   23.76   0
  -1  16   4   28.52   22.82   0
  -1 -16   4   27.69   24.09   0
   0 -16  -4   28.12   21.81   0
   0 -16   4   50.75   23.88   0
   0  16  -4   36.64   24.20   0
   0  16   4   43.38   22.15   0
  -1  16  -4   16.20   23.72   0
   1  16   4   -0.18   16.68   0
  -1 -16  -4    7.48   21.31   0
   1 -16   4    6.05   21.77   0
  -2  16  -4   24.76   21.39   0
   2  16   4   16.62   24.05   0
  -2 -16  -4    2.28   24.33   0
   2 -16   4   17.84   23.77   0
   3  16   4   -0.32   25.14   0
   3 -16   4   11.91   25.44   0
  -3  16  -4   12.67   22.35   0
  -3 -16  -4   13.03   24.88   0
  -4  16  -4   13.71   22.55   0
   4  16   4    1.50   25.15   0
  -4 -16  -4  -13.98   22.50   0
   4 -16   4   13.51   23.87   0
   5  16   4   -1.22   18.86   0
  -5 -16  -4   -7.80   26.39   0
  -5  16  -4    4.78   26.37   0
  -6 -16  -4    4.01   19.08   0
   6  16   4   -8.06   24.94   0
  -6  16  -4    7.73   24.69   0
   7  16   4   32.06   28.64   0
  -7 -16  -4    6.20   28.81   0
  -7  16  -4   15.82   28.55   0
  -7  16  -4    4.14   31.34   0
  -6 -17   4    0.05   26.58   0
  -6  17   4    8.40   29.32   0
   6  17  -4  -13.65   27.34   0
   6 -17  -4    5.08   29.73   0
   5  17  -4    1.70   27.71   0
  -5 -17   4    8.37   26.84   0
  -5  17   4    7.68   20.02   0
   5 -17  -4    3.82   25.68   0
   4  17  -4   -7.36   28.64   0
   4 -17  -4    0.45   24.36   0
  -4 -17   4    8.44   26.26   0
  -4  17   4   24.61   19.29   0
   3  17  -4   -5.23   24.26   0
  -3 -17   4    2.84   26.04   0
   3 -17  -4   -3.22   18.58   0
  -3  17   4    8.57   18.20   0
   2  17  -4    4.56   26.46   0
  -2  17   4    8.29   22.98   0
  -2 -17   4  -11.28   27.36   0
   2 -17  -4    4.92   23.56   0
  -1 -17   4   20.72   26.18   0
   1 -17  -4   -3.63   25.38   0
  -1  17   4    1.33   25.24   0
   1  17  -4   13.89   26.26   0
   0 -17  -4   42.91   25.27   0
   0  17  -4   -5.68   27.00   0
   0  17   4   33.06   18.44   0
   0 -17   4    6.24   27.11   0
   1 -17   4    1.05   26.95   0
  -1  17  -4    2.63   27.13   0
   1  17   4    8.25   25.61   0
  -1 -17  -4  -14.09   23.60   0
  -2  17  -4   10.41   26.69   0
   2  17   4   38.84   24.00   0
   2 -17   4   15.05   27.47   0
  -2 -17  -4   19.96   23.52   0
   3  17   4   13.60   24.50   0
  -3 -17  -4   13.51   26.39   0
  -3  17  -4   -3.64   24.57   0
   3 -17   4   13.14   27.01   0
   4  17   4   21.64   27.08   0
  -4 -17  -4   -9.42   24.91   0
  -4  17  -4   21.29   25.42   0
   5  17   4   -6.44   20.71   0
  -5  17  -4    1.49   28.92   0
  -5 -17  -4    5.80   20.40   0
  -2 -18   4    4.05   28.51   0
   2  18  -4   13.56   26.40   0
  -2  18   4    7.87   28.96   0
   2 -18  -4  -34.87   29.09   0
  -1  18   4   -3.36   29.34   0
   1 -18  -4   -5.13   20.75   0
  -1 -18   4   -9.99   29.79   0
   1  18  -4   19.72   26.18   0
   0  18  -4    8.53   29.36   0
   0 -18  -4  -26.91   29.59   0
   0 -18   4   15.55   28.48   0
   0  18   4    3.07   21.25   0
  -1 -18  -4   11.75   20.91   0
   1 -18   4    6.25   29.40   0
  -1  18  -4   27.69   26.63   0
   1  18   4  -18.98   26.10   0
 -17   0   5    6.15   22.44   0
 -15   0   5   11.14   22.50   0
 -13   0   5   21.88   21.65   0
 -11   0   5   82.87   19.79   0
  -9   0   5  125.75   21.01   0
  -7   0   5  736.54   24.42   0
  -5   0   5  901.48   23.92   0
  -3   0   5  126.81   17.50   0
   1   0  -5 1427.74   32.98   0
  -1   0   5 1477.64   34.60   0
   1   0   5   40.76   16.90   0
  -1   0  -5   43.49   20.57   0
  -3   0  -5  321.16   20.89   0
   3   0   5  280.07   19.59   0
   5   0   5  205.46   18.97   0
  -5   0  -5  187.33   19.40   0
  -7   0  -5   66.38   17.02   0
   7   0   5   65.24   16.77   0
  -9   0  -5    9.22   18.92   0
   9   0   5    4.99   13.77   0
 -11   0  -5  261.61   23.88   0
  11   0   5  273.78   23.08   0
  13   0   5    2.09   16.89   0
 -13   0  -5   16.55   17.96   0
  15   0   5    9.28   27.49   0
 -15   0  -5   -0.50   28.23   0
 -17  -1   5   17.05   23.20   0
 -17   1   5   29.26   28.25   0
 -16  -1   5   22.55   20.58   0
 -16   1   5    1.84   20.12   0
 -15   1   5   22.97   24.18   0
 -15  -1   5   17.07   18.71   0
 -14   1   5   28.53   17.01   0
 -14  -1   5    8.36   22.96   0
  13   1  -5   17.00   14.37   0
 -13   1   5    2.92   21.58   0
 -13  -1   5   17.10   21.38   0
  12   1  -5   22.92   14.25   0
 -12  -1   5   22.21   22.25   0
 -12   1   5   19.28   14.80   0
  11   1  -5   29.71   13.26   0
 -11   1   5   16.19   20.01   0
 -11  -1   5   31.06   21.29   0
 -10   1   5   12.84   19.52   0
  10   1  -5   12.22   13.01   0
 -10  -1   5   12.73   21.23   0
   9   1  -5   22.28   18.58   0
  -9  -1   5   38.12   20.62   0
  -9   1   5   12.97   19.44   0
  -8   1   5   42.51   13.17   0
   8   1  -5   63.35   17.99   0
  -8  -1   5   39.80   14.89   0
   7   1  -5    6.38   18.21   0
  -7   1   5   16.64   18.34   0
  -7  -1   5    2.10   20.81   0
  -6  -1   5 1534.01   31.77   0
  -6   1   5 1414.87   30.30   0
   6   1  -5 1183.32   24.65   0
  -5   1   5    8.69   20.02   0
  -5   1   5    2.39   19.40   0
   5   1  -5   14.59   20.51   0
  -5  -1   5   19.31   21.56   0
  -4   1   5  235.83   21.02   0
  -4  -1   5  256.65   22.58   0
  -4   1   5  190.08   19.33   0
  -3   1   5  317.38   18.71   0
   2  -1  -5   27.32   16.82   0
  -2   1   5   22.76   16.32   0
  -2  -1   5   15.07   17.13   0
  -1  -1   5  522.71   28.44   0
   1  -1  -5  537.93   22.18   0
  -1   1   5  672.50   22.90   0
   0  -1  -5  495.42   21.58   0
   0   1  -5  513.04   34.24   0
   0  -1   5  503.21   39.55   0
   0   1   5  691.49   23.44   0
  -1   1  -5   26.26   22.21   0
   1  -1   5   34.39   22.23   0
   1   1   5   32.68   16.48   0
  -1  -1  -5   27.57   16.40   0
  -2   1  -5  659.61   29.93   0
  -2  -1  -5  520.22   22.84   0
   2   1   5  553.24   22.45   0
   2  -1   5  458.96   24.47   0
  -3   1  -5    9.25   19.51   0
   3   1   5    7.63   12.52   0
   3  -1   5   11.17   17.26   0
  -3  -1  -5    3.69   17.20   0
   4   1   5  103.34   18.45   0
  -4   1  -5  101.87   18.73   0
  -4  -1  -5   72.87   13.85   0
   4  -1   5  119.53   18.46   0
  -5   1  -5   59.78   17.45   0
  -5  -1  -5   33.84   17.43   0
   5  -1   5   63.20   17.59   0
   5   1   5   69.45   17.40   0
  -6   1  -5   -1.01   12.46   0
   6  -1   5   -0.15   17.42   0
  -6  -1  -5    5.35   15.89   0
   6   1   5    2.28   16.97   0
   7   1   5   53.69   18.11   0
  -7  -1  -5   46.81   16.83   0
   7  -1   5   45.84   18.30   0
  -7   1  -5   49.39   18.52   0
  -8   1  -5  189.70   19.33   0
   8   1   5  199.43   17.68   0
  -8  -1  -5  139.95   13.64   0
   8  -1   5  157.69   20.76   0
   9   1   5   15.86   19.00   0
  -9   1  -5    7.11   20.40   0
  -9  -1  -5   -0.70   19.80   0
   9  -1   5    9.09   18.91   0
 -10   1  -5   16.05   15.23   0
 -10  -1  -5   11.57   14.32   0
  10   1   5   21.77   19.52   0
  10  -1   5   17.33   14.87   0
 -11   1  -5   26.47   21.23   0
 -11  -1  -5   21.32   19.45   0
  11   1   5   16.19   19.99   0
  11  -1   5    4.89   19.45   0
  12   1   5    0.32   21.82   0
 -12   1  -5  -10.13   23.16   0
 -12  -1  -5   -0.96   22.44   0
  12  -1   5    5.01   20.08   0
 -13   1  -5   -4.49   23.46   0
  13   1   5   14.31   21.73   0
 -13  -1  -5    7.04   22.72   0
  13  -1   5    8.91   21.08   0
  14  -1   5   17.83   23.25   0
 -14   1  -5    8.58   21.25   0
 -14  -1  -5   14.80   19.61   0
  14   1   5    5.27   25.65   0
 -15   1  -5   -8.83   30.81   0
 -15  -1  -5   32.31   28.31   0
  15   1   5   18.40   25.70   0
  15  -1   5   20.99   24.06   0
 -16   1  -5    8.70   30.35   0
 -16  -1  -5    5.23   25.03   0
  16  -1   5   13.47   26.39   0
  16   1   5   10.47   30.56   0
 -17  -2   5   14.71   24.01   0
 -17   2   5   -1.25   22.50   0
 -17   2   5   24.79   30.53   0
 -16  -2   5    2.36   27.07   0
 -16   2   5   -3.85   18.72   0
  16   2  -5    9.45   18.98   0
 -16   2   5    8.61   18.70   0
 -15  -2   5   19.94   27.63   0
  15   2  -5  -13.27   24.30   0
 -15   2   5    4.31   24.38   0
 -14  -2   5   -2.73   17.50   0
  14   2  -5   14.53   15.32   0
 -14   2   5    9.02   16.47   0
 -13  -2   5   18.57   22.08   0
  13   2  -5   16.08   21.06   0
 -13   2   5   -1.80   20.48   0
  12   2  -5   30.29   18.55   0
 -12   2   5   40.52   20.37   0
 -12  -2   5   43.54   23.28   0
  11   2  -5   27.03   14.00   0
 -11   2   5   39.37   20.34   0
 -11  -2   5   41.40   16.42   0
  10   2  -5    3.53   17.68   0
 -10   2   5    1.48   13.69   0
 -10  -2   5  -15.84   22.48   0
  -9   2   5   11.49   18.87   0
  -9  -2   5   19.02   15.15   0
   9   2  -5   10.18   18.92   0
  -8   2   5   72.47   13.92   0
  -8   2   5   99.90   19.45   0
   8   2  -5   72.84   14.32   0
  -8  -2   5   87.43   20.41   0
  -7  -2   5   24.34   19.16   0
   7   2  -5    9.88   18.29   0
  -7   2   5   13.34   13.05   0
  -7   2   5   14.86   18.64   0
  -6   2   5  563.25   23.03   0
  -6   2   5  590.14   22.75   0
   6   2  -5  561.88   20.07   0
  -6  -2   5  570.69   19.97   0
   5   2  -5  552.86   21.21   0
  -5  -2   5  732.60   25.31   0
  -5   2   5  662.72   23.00   0
  -5   2   5  686.54   22.75   0
   4   2  -5  185.08   21.61   0
  -4   2   5  159.63   18.85   0
  -3   2   5  234.12   19.01   0
   3   2  -5  220.18   23.73   0
   3  -2  -5  226.70   19.63   0
   2  -2  -5  109.33   16.65   0
   2   2  -5  107.88   22.70   0
  -2   2   5   97.26   13.14   0
  -2  -2   5  107.89   24.57   0
   1  -2  -5  439.74   19.91   0
  -1   2   5  449.50   19.75   0
  -1  -2   5  338.25   32.05   0
  -1  -2   5  321.44   32.82   0
   0  -2  -5  187.40   17.77   0
   0   2   5  159.67   17.88   0
  -1  -2  -5 1902.63   30.36   0
   1   2   5 1762.32   30.83   0
  -1   2  -5 1161.38   72.36   0
   2   2   5  291.51   20.93   0
   2  -2   5  355.49   31.10   0
  -2   2  -5  278.56   25.70   0
  -2  -2  -5  288.29   20.55   0
  -3   2  -5   33.87   20.34   0
   3   2   5   25.62   17.52   0
   3  -2   5   38.47   23.81   0
  -3  -2  -5   22.39   12.47   0
  -4   2  -5  365.37   21.09   0
  -4  -2  -5  292.68   15.74   0
   4   2   5  381.51   20.55   0
   4  -2   5  466.86   24.84   0
   5   2   5  588.47   22.49   0
  -5   2  -5  619.40   22.94   0
  -5  -2  -5  485.15   17.04   0
   5  -2   5  566.45   24.67   0
  -6  -2  -5   66.40   17.37   0
   6  -2   5   63.35   19.03   0
  -6   2  -5   85.60   18.74   0
   6   2   5   81.81   17.49   0
  -7   2  -5  131.45   20.01   0
   7  -2   5   95.88   20.77   0
   7   2   5  101.68   17.96   0
  -7  -2  -5   70.83   12.55   0
   8  -2   5    7.16   19.71   0
  -8  -2  -5   14.99   17.69   0
  -8   2  -5   19.16   18.70   0
   8   2   5    4.59   12.67   0
  -9   2  -5    7.34   19.94   0
  -9  -2  -5    4.64   19.07   0
   9  -2   5   -6.05   19.06   0
   9   2   5    8.87   17.32   0
 -10  -2  -5   51.49   14.08   0
  10   2   5   37.13   19.50   0
 -10   2  -5   43.47   15.97   0
  10  -2   5   45.70   21.15   0
 -11  -2  -5    9.15   18.76   0
 -11   2  -5   -0.57   16.48   0
  11  -2   5    1.49   20.68   0
  11   2   5   18.27   19.49   0
 -12  -2  -5   12.96   16.12   0
  12  -2   5   28.10   15.49   0
 -12   2  -5   -4.45   24.17   0
  12   2   5   -3.37   21.28   0
 -13   2  -5   47.59   26.94   0
 -13  -2  -5   28.58   25.30   0
  13  -2   5   24.64   23.45   0
  13   2   5   36.06   23.69   0
  14   2   5   -2.46   23.45   0
 -14   2  -5   24.46   26.07   0
  14  -2   5   20.09   24.56   0
 -14  -2  -5   12.82   19.61   0
 -15   2  -5   24.88   30.97   0
  15   2   5   13.85   20.77   0
 -15  -2  -5   16.91   30.87   0
 -16   2  -5  -29.55   33.61   0
 -16  -2  -5   -4.85   34.06   0
  16   2   5   19.30   31.18   0
 -17  -3   5   -3.58   24.36   0
 -17   3   5    0.37   23.04   0
  17   3  -5    5.91   26.70   0
 -17   3   5   11.31   22.62   0
  16   3  -5   27.54   27.34   0
 -16   3   5   18.31   25.49   0
 -16   3   5   46.04   28.03   0
 -16  -3   5   42.32   30.61   0
 -15  -3   5    8.59   19.93   0
  15   3  -5   -3.00   24.51   0
 -15   3   5    4.13   24.71   0
 -15   3   5   -7.31   24.41   0
 -14  -3   5    2.93   26.65   0
 -14   3   5    9.75   21.16   0
  14   3  -5   11.66   15.92   0
 -14   3   5   -4.25   16.44   0
 -13   3   5   21.01   19.73   0
  13   3  -5    4.31   21.79   0
 -13  -3   5   -9.85   25.64   0
 -13   3   5   12.49   15.03   0
 -12   3   5   24.31   19.88   0
  12   3  -5   36.39   19.31   0
 -12   3   5   47.06   19.03   0
 -12  -3   5   50.51   16.34   0
 -11  -3   5   70.31   15.42   0
  11   3  -5   72.38   18.52   0
 -11   3   5   78.48   14.26   0
 -11   3   5   79.38   20.08   0
 -10  -3   5   14.86   19.50   0
 -10   3   5   18.44   13.79   0
  10   3  -5   -2.50   20.08   0
 -10   3   5    2.17   18.01   0
  -9   3   5   23.32   18.75   0
   9   3  -5   27.66   18.08   0
  -9   3   5   34.00   18.77   0
  -9  -3   5    9.35   14.23   0
  -8   3   5  129.25   19.21   0
   8   3  -5  107.55   20.14   0
  -8   3   5   97.14   14.04   0
  -8  -3   5  115.20   18.93   0
  -7  -3   5    7.50   18.87   0
  -7   3   5    9.10   13.01   0
   7   3  -5   15.94   19.22   0
  -7   3   5    7.31   17.91   0
   6   3  -5   17.78   17.43   0
  -6   3   5    2.57   12.51   0
  -6   3   5    7.19   17.68   0
  -6  -3   5   12.53   18.13   0
  -5  -3   5   53.49   18.98   0
   5   3  -5   43.65   14.23   0
  -5   3   5   50.88   17.02   0
   4  -3  -5   38.96   17.88   0
  -4   3   5   20.56   12.68   0
   4   3  -5   37.22   19.87   0
   3   3  -5   83.83   19.57   0
  -3   3   5   98.34   17.86   0
   3  -3  -5   93.06   17.45   0
  -2  -3   5  213.45   21.02   0
   2   3  -5  233.64   23.33   0
   2  -3  -5  281.50   19.63   0
  -2   3   5  283.00   18.59   0
  -1   3   5  520.96   21.06   0
   1   3  -5  584.26   42.85   0
  -1  -3   5  360.30   28.63   0
   1  -3  -5  467.23   16.86   0
   0  -3  -5 1376.37   23.47   0
   0   3   5 1788.48   27.84   0
  -1  -3  -5 1312.34   28.41   0
   1   3   5 1483.49   27.44   0
  -2   3  -5  445.49   28.04   0
   2   3   5  559.95   23.09   0
  -2  -3  -5  438.65   18.30   0
  -2   3  -5  416.68   28.48   0
   3   3   5   73.61   17.54   0
  -3  -3  -5   48.41   17.81   0
  -3   3  -5   61.70   21.51   0
   4   3   5    7.18   11.28   0
  -4  -3  -5   -1.12   11.24   0
  -4   3  -5    7.43   21.33   0
   5   3   5  549.74   19.52   0
  -5   3  -5  454.03   22.94   0
  -5  -3  -5  378.10   18.99   0
   5  -3   5  400.33   23.29   0
   6   3   5   44.03   17.19   0
   6  -3   5   35.13   18.71   0
  -6  -3  -5   55.24   17.07   0
  -6   3  -5   45.99   20.60   0
  -7  -3  -5   12.19   15.96   0
   7  -3   5   13.41   19.00   0
   7   3   5   14.32   16.64   0
  -7   3  -5  -10.03   20.17   0
   8  -3   5  137.62   18.95   0
  -8  -3  -5  109.24   12.97   0
  -8   3  -5  133.20   20.29   0
   8   3   5  122.57   18.52   0
  -9  -3  -5    6.61   18.06   0
   9  -3   5   -0.05   19.12   0
   9   3   5    7.75   18.38   0
  -9   3  -5    0.76   21.29   0
  10   3   5    8.86   18.86   0
 -10  -3  -5  -12.58   17.40   0
  10  -3   5    0.06   19.60   0
 -10   3  -5    5.73   16.70   0
 -11   3  -5   14.91   23.18   0
 -11  -3  -5   16.44   20.38   0
  11  -3   5    5.70   20.58   0
  11   3   5   23.61   18.79   0
 -12  -3  -5   38.97   23.08   0
 -12   3  -5   45.53   23.74   0
  12   3   5   51.95   15.65   0
 -13   3  -5    4.08   23.84   0
 -13  -3  -5   21.24   23.52   0
  13   3   5    3.87   21.48   0
  14   3   5   22.26   23.49   0
 -14  -3  -5   13.01   24.48   0
 -14   3  -5    8.20   28.70   0
 -15   3  -5   -1.80   28.16   0
 -15  -3  -5  -16.03   29.14   0
  15   3   5   24.24   20.42   0
 -16   3  -5   16.61   24.64   0
  16   3   5   -8.68   32.00   0
 -16  -3  -5   -4.02   30.77   0
 -17   4   5  -10.25   23.08   0
 -17  -4   5   -1.65   34.68   0
 -17   4   5   -4.17   32.39   0
  17   4  -5    7.99   27.56   0
 -16  -4   5   -6.59   23.63   0
 -16   4   5   21.49   28.77   0
 -16   4   5   27.95   25.76   0
  16   4  -5   -2.06   20.26   0
 -15  -4   5  -13.08   28.06   0
  15   4  -5    1.77   18.49   0
 -15   4   5    9.20   18.05   0
 -15   4   5   -4.97   18.20   0
 -14   4   5    8.80   21.14   0
 -14   4   5   10.28   16.51   0
 -14  -4   5  -25.46   27.22   0
  14   4  -5   -9.76   22.01   0
 -13  -4   5    2.98   25.27   0
  13   4  -5    3.18   23.17   0
 -13   4   5    6.91   21.15   0
 -13   4   5   19.04   19.65   0
 -12  -4   5   13.93   22.08   0
 -12   4   5    5.04   15.11   0
  12   4  -5   -7.59   20.92   0
 -12   4   5   -2.12   20.71   0
  11   4  -5  288.90   21.37   0
 -11  -4   5  272.48   20.22   0
 -11   4   5  271.40   20.52   0
 -11   4   5  242.52   15.15   0
 -10  -4   5   57.81   18.90   0
  10   4  -5   41.28   18.86   0
 -10   4   5   88.95   20.75   0
 -10   4   5   61.08   20.71   0
  -9   4   5    4.34   20.03   0
  -9   4   5   15.17   20.07   0
  -9  -4   5   18.18   13.36   0
   9   4  -5   12.01   13.25   0
  -8  -4   5    2.87   12.80   0
  -8   4   5   14.78   17.82   0
  -8   4   5   13.91   17.07   0
   8   4  -5    3.22   12.45   0
  -7  -4   5   31.62   17.96   0
  -7   4   5   29.11   12.07   0
  -7   4   5   34.25   16.76   0
   7   4  -5   29.58   12.91   0
  -6   4   5   50.90   17.25   0
  -6  -4   5   35.60   17.78   0
   6   4  -5   51.51   17.17   0
  -5   4   5    6.85   12.02   0
  -5  -4   5    1.74   16.94   0
   5   4  -5   14.72   17.51   0
  -4   4   5   39.17   17.36   0
   4   4  -5   26.85   18.33   0
   4  -4  -5   27.38   12.61   0
   3  -4  -5  320.09   19.41   0
  -3   4   5  219.39   14.11   0
   3   4  -5  260.68   20.57   0
   2   4  -5  137.20   22.62   0
   2  -4  -5  155.00   18.14   0
  -2  -4   5  110.82   20.71   0
  -2   4   5  164.70   18.12   0
  -1   4   5   22.36   17.01   0
   1   4  -5    9.17   23.48   0
  -1  -4   5    4.96   20.96   0
   1  -4  -5   23.44   16.30   0
   0   4  -5   13.72   26.72   0
   0  -4  -5   10.37   12.12   0
   0   4   5    8.72   11.98   0
   0  -4   5    7.96   25.29   0
  -1  -4  -5  121.10   13.30   0
   1   4   5  179.33   18.20   0
  -1   4  -5  104.76   27.01   0
  -1   4  -5  216.16   33.69   0
  -2   4  -5  171.17   30.57   0
   2   4   5  153.61   18.16   0
  -2  -4  -5   79.63   18.08   0
  -2   4  -5  108.90   20.62   0
  -3   4  -5   69.64   20.18   0
   3   4   5   36.88   11.92   0
  -3   4  -5   51.08   20.16   0
  -3  -4  -5   53.51   16.75   0
   4   4   5   51.43   11.56   0
  -4  -4  -5   73.76   16.15   0
  -4   4  -5   63.03   19.88   0
  -4   4  -5   58.83   20.76   0
   5   4   5  156.03   12.67   0
  -5  -4  -5  228.08   16.69   0
  -5   4  -5  210.81   23.06   0
   6   4   5   41.41   15.84   0
  -6  -4  -5   25.94   11.78   0
  -6   4  -5   30.03   21.74   0
   7   4   5  126.40   17.80   0
  -7  -4  -5  115.98   17.28   0
  -7   4  -5  117.45   20.77   0
  -8  -4  -5   18.02   13.03   0
  -8   4  -5   30.85   20.37   0
   8   4   5   39.84   18.18   0
  -9  -4  -5   24.70   18.33   0
   9   4   5   12.22   16.95   0
  -9   4  -5   21.50   20.92   0
  10   4   5   27.95   17.62   0
 -10  -4  -5   21.04   18.58   0
 -10   4  -5   34.84   21.83   0
 -11  -4  -5   19.92   15.19   0
  11   4   5   14.23   20.79   0
 -11   4  -5   13.31   17.43   0
 -12   4  -5   12.31   19.08   0
  12   4   5   18.10   20.42   0
 -12  -4  -5   -2.89   22.90   0
 -13   4  -5   26.71   24.94   0
 -13  -4  -5   26.29   24.67   0
  13   4   5   22.01   21.92   0
 -14   4  -5   45.13   25.74   0
  14   4   5   32.66   23.95   0
 -14  -4  -5   24.30   24.70   0
 -15   4  -5  -14.29   28.02   0
 -15  -4  -5   -7.88   26.46   0
  15   4   5   15.37   25.43   0
 -16  -4  -5    2.18   31.45   0
 -16  -5   5   16.26   33.68   0
 -16   5   5  -12.14   26.99   0
  16   5  -5   20.54   28.51   0
 -16   5   5  -12.22   29.46   0
 -15  -5   5   -0.75   29.06   0
  15   5  -5    1.21   26.31   0
 -15   5   5   14.46   25.65   0
 -15   5   5    9.29   25.87   0
 -14   5   5   -8.28   23.32   0
 -14  -5   5    1.13   26.35   0
  14   5  -5   13.95   25.64   0
 -14   5   5  -10.17   23.21   0
 -13  -5   5    8.15   22.16   0
 -13   5   5    5.07   15.01   0
  13   5  -5   -6.65   23.38   0
 -13   5   5    7.01   21.43   0
 -12  -5   5    1.92   20.56   0
  12   5  -5  -21.49   22.23   0
 -12   5   5   -0.99   14.96   0
 -12   5   5  -10.04   20.49   0
 -11  -5   5    8.51   19.07   0
 -11   5   5   -4.44   20.87   0
 -11   5   5    4.26   14.48   0
  11   5  -5   17.88   20.92   0
 -10  -5   5   23.87   19.98   0
 -10   5   5   42.06   14.25   0
 -10   5   5   51.78   20.48   0
  10   5  -5   40.42   18.12   0
   9   5  -5   28.64   14.17   0
  -9  -5   5   17.95   18.52   0
  -9   5   5   35.93   18.95   0
  -9   5   5   39.48   19.97   0
  -8  -5   5   14.59   17.40   0
   8   5  -5    3.77   17.52   0
  -8   5   5    6.32   13.01   0
  -8   5   5   -1.28   18.15   0
  -7   5   5  113.32   12.67   0
  -7  -5   5  134.10   19.24   0
   7   5  -5  130.89   14.82   0
  -6  -5   5    0.63   16.74   0
  -6   5   5   21.72   16.88   0
   6   5  -5   17.30   17.44   0
   5  -5  -5    0.65   16.66   0
  -5  -5   5   -0.38   16.39   0
  -5   5   5   -0.09   15.76   0
   5   5  -5    2.83   16.31   0
   4   5  -5   -0.07   17.35   0
   4  -5  -5    1.06   16.89   0
  -4   5   5    3.48   15.82   0
   3  -5  -5 1565.18   24.98   0
  -3   5   5 1661.40   25.50   0
   3   5  -5 1270.10   30.43   0
   2   5  -5  101.22   20.51   0
  -2  -5   5   62.71   15.81   0
   2  -5  -5  104.29   17.92   0
  -2   5   5  118.82   16.96   0
  -1  -5   5  192.73   18.11   0
  -1   5   5  227.26   13.63   0
   1   5  -5  253.18   24.29   0
   1  -5  -5  315.34   18.90   0
   0  -5   5   25.07   19.23   0
   0  -5  -5   46.84   16.85   0
   0   5   5   22.85   12.06   0
   0   5  -5   28.63   20.12   0
  -1  -5  -5 1186.42   25.05   0
   1  -5   5  906.32   33.59   0
   1   5   5 1270.63   24.93   0
  -1   5  -5  869.20   30.90   0
  -2   5  -5    4.28   17.85   0
  -2   5  -5    5.00   18.61   0
   2   5   5    3.03   15.57   0
  -2  -5  -5    4.80   11.50   0
  -3  -5  -5   78.21   16.67   0
  -3   5  -5   74.17   16.86   0
  -3   5  -5  109.23   25.83   0
   3   5   5   82.61   16.85   0
   4   5   5  357.49   13.82   0
  -4  -5  -5  431.05   18.41   0
  -4   5  -5  462.50   25.95   0
  -4   5  -5  401.23   25.23   0
   5   5   5   14.25   14.96   0
  -5   5  -5    2.32   18.21   0
  -5  -5  -5    7.02   10.97   0
  -5   5  -5   -1.95   21.67   0
  -6   5  -5   -1.00   18.55   0
   6   5   5   13.44   15.33   0
  -6  -5  -5    7.34   15.37   0
  -6   5  -5   -2.82   21.20   0
   7   5   5   66.95   16.90   0
  -7  -5  -5   48.03   17.29   0
  -7   5  -5   39.78   18.56   0
  -7   5  -5   53.73   21.37   0
  -8   5  -5   -0.02   18.61   0
  -8  -5  -5    4.37   12.75   0
  -8   5  -5   10.39   20.81   0
   8   5   5    7.75   12.68   0
  -9  -5  -5   37.15   18.37   0
   9   5   5   33.70   18.32   0
  -9   5  -5   31.03   16.28   0
 -10   5  -5   15.07   24.37   0
 -10  -5  -5   37.81   18.09   0
  10   5   5   28.33   19.05   0
 -11   5  -5   53.71   25.43   0
 -11  -5  -5   54.84   21.37   0
  11   5   5   32.16   21.73   0
 -12  -5  -5   13.50   15.99   0
  12   5   5   10.66   16.79   0
 -12   5  -5   13.32   19.41   0
 -13   5  -5   14.32   24.18   0
 -13   5  -5   10.83   23.91   0
 -13  -5  -5   18.90   23.06   0
  13   5   5   11.19   24.71   0
 -14   5  -5   17.44   28.84   0
  14   5   5   20.42   25.51   0
 -14  -5  -5   13.27   24.69   0
 -14   5  -5   -7.80   25.85   0
 -15  -5  -5   -7.63   26.88   0
 -15   5  -5    3.42   31.22   0
 -15   5  -5   19.27   27.86   0
  15   5   5  -18.83   26.00   0
 -16   6   5   -3.55   22.34   0
 -16  -6   5    5.93   24.21   0
  16   6  -5    6.60   29.71   0
 -16   6   5   11.64   27.82   0
  15   6  -5   11.46   27.08   0
 -15  -6   5   21.41   26.09   0
 -15   6   5   14.27   24.59   0
 -15   6   5    5.45   24.58   0
  14   6  -5   73.33   23.79   0
 -14   6   5   41.36   16.88   0
 -14   6   5   38.62   16.94   0
 -14  -6   5   61.08   27.05   0
 -13  -6   5   15.21   18.43   0
 -13   6   5    5.07   21.40   0
 -13   6   5    3.75   20.22   0
  13   6  -5   11.53   18.04   0
  12   6  -5   68.74   21.82   0
 -12   6   5   74.32   20.41   0
 -12  -6   5   80.73   21.09   0
 -12   6   5   40.32   16.09   0
 -11  -6   5   31.61   20.61   0
 -11   6   5   30.89   20.39   0
  11   6  -5   22.56   20.01   0
 -11   6   5   36.97   21.17   0
 -10  -6   5   45.27   14.84   0
 -10   6   5   69.45   14.13   0
 -10   6   5   89.32   18.54   0
  10   6  -5   45.79   14.57   0
  -9  -6   5   88.89   20.78   0
  -9   6   5   86.06   14.27   0
  -9   6   5  154.72   18.91   0
   9   6  -5   88.58   20.61   0
  -8   6   5   43.56   13.70   0
  -8  -6   5   51.87   18.54   0
  -8   6   5   46.69   13.72   0
   8   6  -5   48.95   19.09   0
  -7  -6   5   83.27   17.58   0
  -7   6   5   35.22   13.03   0
   7   6  -5   69.75   18.19   0
  -6   6   5  109.52   16.40   0
  -6  -6   5  102.75   18.17   0
   6   6  -5  117.65   19.12   0
  -5  -6   5   14.42   15.26   0
   5   6  -5    8.34   17.33   0
  -5   6   5   12.53   11.53   0
   5  -6  -5   19.88   15.56   0
   4  -6  -5    8.81   11.71   0
  -4   6   5   -0.09   16.35   0
   4   6  -5    7.28   16.92   0
   3   6  -5  147.23   18.68   0
  -3   6   5  175.26   17.48   0
   3  -6  -5  167.82   16.87   0
   2   6  -5    6.10   19.13   0
   2  -6  -5    5.18   11.49   0
  -2   6   5    0.10   16.43   0
  -2  -6   5    1.02   15.48   0
  -1   6   5    8.74   11.59   0
   1   6  -5    9.08   16.61   0
  -1  -6   5   13.82   19.21   0
   1  -6  -5   12.13   11.70   0
   0   6  -5   55.56   16.31   0
   0  -6  -5   75.30   12.29   0
   0   6   5   88.94   16.89   0
   0  -6   5   61.34   18.73   0
  -1  -6  -5   32.86   16.09   0
  -1   6  -5   25.53   18.22   0
   1  -6   5   18.33   18.28   0
   1   6   5   36.58   16.22   0
  -2  -6  -5  375.63   18.75   0
  -2   6  -5  290.54   22.03   0
   2   6   5  366.47   19.14   0
  -3   6  -5   28.21   16.66   0
   3   6   5   29.51   11.53   0
  -3  -6  -5   36.93   15.71   0
  -3   6  -5   34.39   23.01   0
  -4   6  -5    7.04   17.60   0
   4   6   5    6.59   11.04   0
  -4   6  -5    4.74   20.99   0
  -4  -6  -5    5.25   10.74   0
   5   6   5   72.18   17.00   0
  -5   6  -5   51.16   21.73   0
  -5  -6  -5   81.17   16.88   0
  -5   6  -5   61.19   21.53   0
   6   6   5   13.92   16.16   0
  -6   6  -5    7.31   16.34   0
  -6   6  -5   10.27   19.48   0
  -6  -6  -5    2.84   12.23   0
  -7   6  -5    1.88   18.07   0
  -7   6  -5    1.48   20.14   0
  -7  -6  -5   13.54   15.77   0
   7   6   5    2.29   16.96   0
   8   6   5  227.91   19.12   0
  -8   6  -5  200.82   20.23   0
  -8  -6  -5  202.26   13.87   0
  -8   6  -5  198.75   22.10   0
  -9   6  -5   15.33   19.99   0
  -9   6  -5   -5.66   21.43   0
  -9  -6  -5    9.50   12.90   0
   9   6   5   -0.16   12.74   0
 -10   6  -5   35.13   22.25   0
 -10  -6  -5   19.10   18.59   0
 -10   6  -5   36.34   22.84   0
  10   6   5   20.42   14.58   0
 -11  -6  -5    3.55   19.32   0
 -11   6  -5   -7.62   20.30   0
  11   6   5   12.71   15.07   0
 -11   6  -5   20.44   23.89   0
 -12   6  -5    9.34   24.56   0
  12   6   5   11.51   22.80   0
 -12  -6  -5   21.92   21.05   0
 -12   6  -5   18.39   24.04   0
 -13  -6  -5    8.95   18.04   0
 -13   6  -5   -0.96   23.80   0
  13   6   5   -0.89   17.61   0
 -13   6  -5   -7.66   26.87   0
 -14   6  -5    6.52   28.19   0
 -14   6  -5    7.46   25.73   0
 -14  -6  -5    5.15   25.44   0
  14   6   5  -16.87   23.18   0
 -15   6  -5   25.21   32.48   0
 -15   6  -5   -5.15   23.58   0
 -15  -6  -5   -6.73   22.31   0
  15   6   5   16.63   29.57   0
 -16   7   5   16.31   33.02   0
 -16  -7   5   -9.54   33.13   0
  16   7  -5   -2.90   31.41   0
 -16   7   5   -8.09   32.01   0
 -15  -7   5   14.29   21.22   0
 -15   7   5    5.34   29.87   0
  15   7  -5   23.30   25.79   0
 -15   7   5  -10.10   20.99   0
 -14  -7   5   -5.28   26.61   0
  14   7  -5   11.29   19.67   0
 -14   7   5   -1.87   23.65   0
 -14   7   5   -8.71   26.13   0
 -13   7   5   37.98   23.15   0
 -13  -7   5   11.08   24.08   0
 -13   7   5   21.67   16.62   0
  13   7  -5   26.87   23.96   0
 -12   7   5   58.64   21.65   0
 -12  -7   5   42.29   21.40   0
 -12   7   5   23.39   23.19   0
  12   7  -5   42.88   20.77   0
 -11   7   5   26.34   14.98   0
  11   7  -5    7.05   21.14   0
 -11  -7   5   -1.10   20.75   0
 -11   7   5    8.63   19.83   0
 -10  -7   5   33.59   18.45   0
 -10   7   5   38.51   18.65   0
 -10   7   5   22.25   18.59   0
  10   7  -5   13.13   14.38   0
  -9  -7   5   55.65   18.36   0
  -9   7   5   64.64   13.78   0
   9   7  -5   55.59   20.24   0
  -9   7   5   71.52   19.21   0
  -8   7   5   62.53   18.44   0
  -8  -7   5   47.72   18.99   0
   8   7  -5   25.25   19.87   0
  -7  -7   5  100.16   13.32   0
   7   7  -5  103.50   14.15   0
  -7   7   5  114.78   18.46   0
   6  -7  -5   11.34   15.97   0
   6   7  -5    9.71   17.82   0
  -6  -7   5   19.33   17.18   0
  -6   7   5   10.80   12.28   0
   5  -7  -5   10.62   15.63   0
  -5   7   5    1.58   15.24   0
  -5  -7   5    1.93   16.63   0
   5   7  -5    1.01   17.59   0
  -4   7   5   20.05   15.71   0
   4  -7  -5    4.42   15.90   0
   4   7  -5    5.69   17.88   0
   3   7  -5  306.89   21.86   0
   3  -7  -5  365.76   19.03   0
  -3   7   5  281.89   13.99   0
   2   7  -5   35.41   17.98   0
  -2   7   5   61.47   16.53   0
  -2  -7   5   40.51   16.86   0
   2  -7  -5   39.10   16.59   0
   1   7  -5    8.66   19.52   0
  -1   7   5   -6.86   16.06   0
  -1  -7   5    2.81   18.85   0
   1  -7  -5   19.10   15.08   0
   0   7  -5   -3.53   16.42   0
   0  -7  -5    4.09   11.05   0
   0  -7   5   -0.34   15.84   0
   0   7   5    7.37   15.91   0
   1  -7   5  183.11   21.31   0
  -1  -7  -5  135.61   17.10   0
   1   7   5  142.92   12.20   0
  -1   7  -5  130.49   20.47   0
   2  -7   5   78.70   18.98   0
  -2   7  -5   86.38   21.15   0
   2   7   5  107.34   11.92   0
  -2  -7  -5  106.31   11.84   0
  -3   7  -5  339.32   20.69   0
   3   7   5  450.78   14.20   0
  -3  -7  -5  470.62   18.41   0
   4   7   5   90.73   16.93   0
  -4   7  -5   73.47   20.58   0
  -4   7  -5   60.38   17.53   0
  -4  -7  -5   73.22   16.58   0
  -5   7  -5   51.44   20.65   0
  -5   7  -5   52.75   17.57   0
   5   7   5   69.21   16.22   0
  -5  -7  -5   58.82   16.19   0
   6   7   5    8.76   12.22   0
  -6   7  -5   13.70   20.62   0
  -6  -7  -5   22.08   17.02   0
  -6   7  -5   23.78   16.55   0
   7   7   5    8.51   17.32   0
  -7   7  -5   12.02   17.44   0
  -7   7  -5    9.87   19.43   0
  -7  -7  -5   25.06   16.30   0
   8   7   5   22.77   12.78   0
  -8  -7  -5   22.04   17.86   0
  -8   7  -5   34.00   19.07   0
  -8   7  -5   22.64   20.31   0
  -9   7  -5   79.29   22.64   0
  -9   7  -5   97.76   24.06   0
  -9  -7  -5  102.31   19.00   0
   9   7   5   73.61   19.16   0
 -10   7  -5   12.71   22.13   0
 -10  -7  -5    9.77   18.33   0
 -10   7  -5    9.65   23.72   0
  10   7   5   -0.44   18.06   0
 -11  -7  -5   31.84   19.86   0
 -11   7  -5   13.09   22.85   0
  11   7   5   29.87   22.03   0
 -11   7  -5   43.41   25.27   0
  12   7   5    7.24   23.27   0
 -12   7  -5   -7.09   26.83   0
 -12   7  -5    7.73   17.82   0
 -12  -7  -5    8.56   23.06   0
 -13  -7  -5    1.32   19.47   0
  13   7   5   15.83   19.28   0
 -13   7  -5    2.18   25.59   0
 -13   7  -5   21.00   24.70   0
  14   7   5   15.72   25.12   0
 -14  -7  -5    4.07   25.91   0
 -14   7  -5   -6.69   27.28   0
 -14   7  -5   -3.23   30.60   0
 -15  -7  -5    6.01   28.70   0
 -15   7  -5   -2.53   34.20   0
 -15   7  -5   15.36   33.63   0
 -15  -8   5   -7.69   26.50   0
  15   8  -5    3.10   29.33   0
 -15   8   5    4.99   27.46   0
 -15   8   5   -2.41   29.50   0
 -14   8   5  -18.04   19.32   0
 -14   8   5    9.34   24.03   0
 -14  -8   5   13.18   26.99   0
  14   8  -5    7.36   19.24   0
 -13  -8   5    0.45   25.14   0
  13   8  -5    9.98   24.63   0
 -13   8   5  -10.25   25.83   0
 -13   8   5   10.62   24.78   0
 -12  -8   5   -9.45   23.44   0
 -12   8   5   22.08   22.87   0
 -12   8   5   22.04   21.88   0
  12   8  -5   18.81   16.68   0
 -11  -8   5   30.17   20.01   0
 -11   8   5   58.85   22.23   0
 -11   8   5   34.04   20.15   0
  11   8  -5   37.66   21.29   0
 -10   8   5   45.52   19.09   0
 -10  -8   5   35.60   18.14   0
  10   8  -5   22.30   20.08   0
 -10   8   5   13.30   19.67   0
  -9   8   5    2.36   17.57   0
   9   8  -5   36.20   19.63   0
  -9  -8   5    9.73   19.20   0
  -9   8   5   10.74   17.52   0
  -8   8   5   95.95   18.64   0
  -8  -8   5   72.45   19.46   0
   8   8  -5   58.05   20.35   0
  -7  -8   5   30.28   13.13   0
   7   8  -5   26.17   18.41   0
  -7   8   5   26.74   17.90   0
   6  -8  -5  409.02   19.12   0
  -6  -8   5  420.80   20.40   0
  -6   8   5  395.99   18.96   0
   6   8  -5  411.68   16.57   0
  -5   8   5  115.79   17.74   0
   5  -8  -5   84.14   13.26   0
   5   8  -5  122.88   18.84   0
  -5  -8   5  126.73   17.02   0
  -4   8   5  349.01   14.57   0
   4   8  -5  397.97   21.14   0
   4  -8  -5  306.11   14.29   0
   3   8  -5   35.55   18.16   0
  -3   8   5   29.30   15.79   0
   3  -8  -5   25.67   15.62   0
   2  -8  -5   20.83   14.60   0
   2   8  -5   17.78   18.06   0
  -2   8   5   16.81   14.61   0
   1   8  -5   15.65   18.09   0
  -1  -8   5   13.07   17.04   0
  -1   8   5   28.25   15.48   0
   1  -8  -5   27.20   15.30   0
   0  -8  -5   51.33   14.82   0
   0   8  -5   40.73   17.77   0
   0   8   5   36.55   11.20   0
   0  -8   5   60.55   20.27   0
  -1  -8  -5    4.78   10.63   0
   1   8   5    8.25   14.80   0
  -1   8  -5   -0.66   17.15   0
   1  -8   5   -1.33   17.04   0
   2  -8   5  112.19   19.59   0
   2   8   5  134.66   11.96   0
  -2   8  -5  114.15   18.30   0
  -2  -8  -5  148.80   16.31   0
  -3  -8  -5   40.15   11.40   0
  -3   8  -5   21.95   20.37   0
   3   8   5   42.36   16.28   0
  -4   8  -5  147.72   21.22   0
  -4   8  -5  150.55   19.07   0
   4   8   5  260.08   18.39   0
  -4  -8  -5  260.84   17.60   0
  -5   8  -5  148.54   18.34   0
   5   8   5  183.37   17.04   0
  -5   8  -5  134.77   21.25   0
  -5  -8  -5  199.87   18.04   0
  -6   8  -5  185.60   23.08   0
  -6  -8  -5  265.81   13.48   0
   6   8   5  246.64   18.17   0
  -6   8  -5  183.69   19.49   0
  -7   8  -5    8.07   20.41   0
   7   8   5    6.78   18.06   0
  -7   8  -5   20.62   23.37   0
  -7  -8  -5    5.47   17.27   0
   8   8   5   46.96   17.99   0
  -8   8  -5   34.15   20.03   0
  -8  -8  -5   70.68   17.01   0
  -8   8  -5   51.03   21.94   0
   9   8   5   19.26   17.59   0
  -9   8  -5   22.78   19.33   0
  -9  -8  -5   10.15   13.43   0
  -9   8  -5   33.42   22.78   0
 -10   8  -5   18.99   24.28   0
 -10  -8  -5   13.69   19.90   0
 -10   8  -5   19.55   22.83   0
  10   8   5   -8.48   14.55   0
  11   8   5   -1.11   20.24   0
 -11  -8  -5    2.69   21.95   0
 -11   8  -5    1.23   22.83   0
 -11   8  -5    8.67   21.76   0
 -12  -8  -5  -10.95   25.24   0
 -12   8  -5   14.45   25.30   0
  12   8   5   34.26   24.73   0
 -12   8  -5   21.72   24.21   0
 -13   8  -5   -4.39   25.05   0
 -13  -8  -5   -2.77   19.22   0
 -13   8  -5   12.61   26.07   0
  13   8   5    0.04   20.08   0
 -14  -8  -5   -9.80   26.93   0
 -14   8  -5  -14.76   30.31   0
  14   8   5    6.53   29.35   0
 -14   8  -5  -12.10   30.49   0
 -15   9   5    2.59   27.77   0
 -15  -9   5   15.23   31.12   0
 -15   9   5  -20.34   27.69   0
  15   9  -5   -3.86   28.31   0
 -14   9   5   -9.83   26.89   0
 -14   9   5  -15.20   29.49   0
  14   9  -5    0.66   25.90   0
 -14  -9   5   -1.73   28.65   0
 -13   9   5   -8.21   25.21   0
 -13   9   5    8.57   27.43   0
 -13  -9   5   25.62   25.69   0
  13   9  -5    6.81   24.66   0
  12   9  -5    3.44   16.81   0
 -12   9   5  -11.82   23.02   0
 -12  -9   5  -20.07   21.53   0
 -12   9   5   -5.93   17.67   0
 -11   9   5    9.18   22.48   0
 -11  -9   5   -2.50   20.09   0
 -11   9   5    3.19   16.00   0
  11   9  -5   12.46   22.35   0
 -10   9   5   -6.02   19.26   0
 -10   9   5    2.69   14.91   0
 -10  -9   5    6.64   14.38   0
  10   9  -5    9.04   20.59   0
  -9   9   5   17.83   18.87   0
  -9  -9   5    7.53   19.21   0
   9   9  -5   15.30   19.09   0
  -8  -9   5   16.04   17.83   0
   8   9  -5   43.56   18.96   0
  -8   9   5   36.67   17.19   0
   7   9  -5   -3.28   19.33   0
  -7  -9   5   13.79   18.14   0
  -7   9   5   -5.49   17.74   0
   6  -9  -5  137.44   18.05   0
  -6   9   5  126.73   13.18   0
  -6  -9   5  172.68   18.32   0
   6   9  -5  151.53   19.32   0
  -5   9   5   71.85   12.77   0
  -5  -9   5   78.07   12.54   0
   5  -9  -5   80.67   12.89   0
   5   9  -5  106.32   17.49   0
  -4   9   5    0.28   17.18   0
   4   9  -5    1.55   17.35   0
  -4  -9   5   24.17   15.14   0
   4  -9  -5   -4.41   17.19   0
   3   9  -5   55.97   16.46   0
  -3   9   5   48.48   17.62   0
   3  -9  -5   43.86   17.20   0
  -2   9   5    8.44   12.07   0
   2  -9  -5   16.07   16.25   0
   2   9  -5   29.74   16.96   0
   1   9  -5  113.02   17.69   0
  -1   9   5  102.97   16.97   0
   1  -9  -5   79.59   16.80   0
   0   9  -5    8.33   17.05   0
   0  -9  -5   -5.26   16.05   0
   0   9   5    6.85   15.31   0
   0  -9   5    3.89   19.03   0
  -1   9  -5    6.71   17.04   0
  -1  -9  -5   14.83   15.72   0
   1  -9   5   17.66   17.01   0
   1   9   5   10.34   15.94   0
  -2  -9  -5   -9.85   16.45   0
   2   9   5   -6.19   17.23   0
  -2   9  -5    0.63   18.92   0
   2  -9   5    2.19   20.20   0
  -3   9  -5   -4.02   19.52   0
  -3  -9  -5   -3.08   16.96   0
   3   9   5   10.88   17.07   0
  -4  -9  -5   55.73   17.38   0
  -4   9  -5   39.82   20.61   0
   4   9   5   36.31   12.86   0
   5   9   5   41.60   17.45   0
  -5   9  -5   42.42   19.96   0
  -5   9  -5   47.19   19.61   0
  -5  -9  -5   28.26   17.36   0
  -6   9  -5    9.60   21.26   0
   6   9   5    7.52   17.20   0
  -6   9  -5    4.82   18.64   0
  -6  -9  -5    1.30   17.41   0
  -7   9  -5    1.68   20.16   0
   7   9   5    4.85   17.72   0
  -7   9  -5   10.13   22.87   0
  -7  -9  -5    8.72   17.54   0
   8   9   5    9.12   13.41   0
  -8   9  -5   -5.89   22.37   0
  -8   9  -5   11.42   22.61   0
  -8  -9  -5   -6.47   13.37   0
   9   9   5   13.21   18.45   0
  -9   9  -5    8.82   19.12   0
  -9   9  -5    2.80   22.88   0
  -9  -9  -5   19.97   17.82   0
  10   9   5   10.45   20.45   0
 -10   9  -5    9.42   25.33   0
 -10   9  -5   32.09   22.59   0
 -10  -9  -5   20.17   20.66   0
  11   9   5   32.77   21.14   0
 -11   9  -5   23.25   24.94   0
 -11  -9  -5    0.04   23.67   0
 -11   9  -5   23.00   26.71   0
 -12   9  -5    3.12   26.26   0
 -12  -9  -5    0.12   25.36   0
  12   9   5   -0.26   18.34   0
 -12   9  -5   -5.32   27.73   0
 -13   9  -5  -10.10   28.80   0
  13   9   5    2.08   28.32   0
 -13  -9  -5   -9.17   20.57   0
 -13   9  -5   -6.65   27.46   0
  14   9   5    3.43   23.14   0
 -14   9  -5   -3.51   31.73   0
 -14  -9  -5   -1.53   32.09   0
 -14   9  -5    2.13   29.24   0
 -14  10   5   -4.61   27.31   0
  14  10  -5   19.66   25.96   0
 -14 -10   5  -11.55   29.68   0
 -14  10   5   14.96   28.24   0
 -13  10   5   30.62   21.89   0
 -13 -10   5   -9.15   24.80   0
 -13  10   5   37.16   26.73   0
  13  10  -5   22.85   24.53   0
 -12  10   5   23.99   19.05   0
 -12  10   5  -16.50   26.89   0
 -12 -10   5   13.33   24.56   0
  12  10  -5   10.36   24.68   0
 -11  10   5    9.46   23.90   0
 -11 -10   5   18.58   22.33   0
 -11  10   5   -2.23   24.26   0
  11  10  -5   16.30   23.17   0
  10  10  -5   -1.26   21.93   0
 -10 -10   5   24.76   21.10   0
 -10  10   5   10.25   21.13   0
 -10  10   5   20.62   15.90   0
  -9 -10   5   41.42   20.37   0
  -9  10   5   40.78   14.58   0
   9  10  -5   30.38   21.62   0
   8  10  -5  186.52   20.34   0
  -8 -10   5  179.43   19.20   0
  -8  10   5  190.55   19.27   0
  -7  10   5   -6.94   17.95   0
  -7 -10   5   -4.68   17.67   0
   7  10  -5   11.18   19.79   0
   6 -10  -5   32.95   18.48   0
  -6  10   5   19.75   17.13   0
  -6 -10   5   24.92   17.73   0
   6  10  -5   17.37   19.25   0
   5  10  -5   16.79   17.67   0
  -5  10   5   17.53   17.25   0
   5 -10  -5   21.87   16.44   0
  -5 -10   5   28.97   16.80   0
  -4  10   5   -2.55   16.45   0
  -4 -10   5    7.12   15.45   0
   4  10  -5    2.16   17.05   0
   4 -10  -5  -10.66   11.74   0
  -3  10   5   18.65   16.80   0
   3  10  -5    4.67   18.09   0
   3 -10  -5   21.69   16.66   0
   2 -10  -5   54.12   16.21   0
   2  10  -5   85.97   20.00   0
  -2  10   5   68.30   17.26   0
   1  10  -5   41.60   19.53   0
  -1  10   5   28.27   16.98   0
   1 -10  -5   23.67   15.86   0
   0 -10  -5    2.77   15.65   0
   0  10  -5    3.00   17.31   0
   0  10   5   -8.64   11.93   0
   1 -10   5   16.72   19.90   0
  -1 -10  -5   15.01   17.21   0
  -1  10  -5    9.75   17.16   0
   1  10   5   10.01   17.48   0
  -2 -10  -5   24.10   17.69   0
  -2  10  -5   32.89   17.08   0
   2  10   5   20.57   12.66   0
   2 -10   5   23.20   17.56   0
  -3 -10  -5   68.17   16.16   0
   3  10   5   62.30   17.74   0
   3 -10   5   42.54   18.85   0
  -3  10  -5   53.16   18.05   0
   4  10   5   70.05   16.81   0
  -4  10  -5   51.28   18.43   0
  -4 -10  -5   66.21   12.56   0
  -5 -10  -5   30.97   16.97   0
   5  10   5   35.18   12.15   0
  -5  10  -5   18.79   19.27   0
  -5  10  -5   25.85   20.60   0
  -6  10  -5   58.95   19.66   0
  -6  10  -5   53.15   22.23   0
   6  10   5   90.37   17.76   0
  -6 -10  -5   83.10   18.01   0
   7  10   5   57.24   18.67   0
  -7  10  -5   47.49   22.93   0
  -7 -10  -5   71.14   18.43   0
  -7  10  -5   32.31   20.25   0
   8  10   5    7.10   17.90   0
  -8 -10  -5   -0.06   19.50   0
  -8  10  -5   -7.81   19.66   0
  -8  10  -5    2.48   23.25   0
   9  10   5   -2.36   14.73   0
  -9 -10  -5    2.98   20.11   0
  -9  10  -5   -7.95   22.52   0
  -9  10  -5   11.90   20.83   0
  10  10   5    4.94   15.41   0
 -10  10  -5    5.04   25.45   0
 -10  10  -5    2.71   23.58   0
 -10 -10  -5   -6.05   19.88   0
 -11  10  -5   26.58   24.05   0
 -11 -10  -5   47.07   23.58   0
 -11  10  -5   35.01   27.29   0
  11  10   5   40.30   18.10   0
 -12  10  -5   -0.03   27.48   0
 -12 -10  -5   -9.01   27.55   0
 -12  10  -5   19.87   26.01   0
  12  10   5    1.28   27.87   0
 -13  10  -5    0.97   30.19   0
  13  10   5    9.31   27.06   0
 -13 -10  -5   -1.07   22.39   0
 -13  10  -5   -7.69   29.13   0
 -14  11   5    7.45   32.81   0
 -14 -11   5  -12.97   27.95   0
  14  11  -5   18.54   30.60   0
 -14  11   5  -30.76   32.24   0
 -13  11   5    0.52   21.82   0
 -13 -11   5  -11.41   25.24   0
  13  11  -5  -10.33   25.25   0
 -13  11   5    5.26   30.76   0
 -12 -11   5    0.66   26.10   0
 -12  11   5   13.63   25.66   0
  12  11  -5    6.96   19.79   0
 -12  11   5   19.14   28.66   0
 -11  11   5   -8.66   17.60   0
 -11  11   5   -6.74   25.56   0
 -11 -11   5   10.64   24.35   0
  11  11  -5    4.05   18.16   0
  10  11  -5   23.86   16.73   0
 -10  11   5   16.20   21.10   0
 -10 -11   5   -3.23   20.64   0
 -10  11   5    6.19   22.44   0
   9  11  -5   13.14   22.42   0
  -9 -11   5   -5.06   19.75   0
  -9  11   5    6.82   19.43   0
  -8 -11   5   10.72   20.44   0
   8  11  -5   12.27   21.42   0
  -8  11   5   11.05   18.27   0
   7  11  -5   25.24   20.96   0
  -7  11   5   29.41   14.01   0
   7 -11  -5   42.02   20.09   0
  -7 -11   5   29.21   19.85   0
   6  11  -5   60.99   20.41   0
   6 -11  -5   67.24   14.34   0
  -6  11   5   62.02   16.96   0
  -6 -11   5   62.95   19.69   0
   5  11  -5   30.42   19.82   0
  -5  11   5   36.82   16.67   0
   5 -11  -5   29.94   12.57   0
  -5 -11   5   39.94   17.58   0
  -4 -11   5   35.60   18.67   0
   4  11  -5   45.10   19.49   0
  -4  11   5   36.68   17.42   0
   4 -11  -5   49.96   16.67   0
  -3  11   5    6.65   12.45   0
   3  11  -5    4.61   17.59   0
   3 -11  -5    0.12   17.68   0
   2 -11  -5   26.33   17.41   0
   2  11  -5   13.62   17.89   0
  -2  11   5   22.86   16.24   0
   1 -11  -5  115.10   16.83   0
   1  11  -5  135.10   17.89   0
  -1  11   5  111.73   18.28   0
   0 -11  -5   51.52   16.53   0
   0  11  -5   55.45   18.20   0
   0  11   5   42.71   17.63   0
  -1  11  -5   39.77   18.06   0
  -1 -11  -5   30.61   17.19   0
   1  11   5   33.34   17.38   0
  -2  11  -5   13.04   18.68   0
  -2 -11  -5    8.49   16.20   0
   2 -11   5   25.44   18.69   0
   2  11   5   -2.66   16.22   0
  -3 -11  -5   59.01   17.39   0
  -3  11  -5   43.67   18.95   0
   3  11   5   60.34   12.44   0
  -4  11  -5   18.72   18.86   0
  -4 -11  -5   21.01   16.21   0
   4  11   5   10.26   16.50   0
  -5 -11  -5    0.28   18.11   0
  -5  11  -5   -6.57   19.51   0
   5  11   5    2.45   18.27   0
  -6 -11  -5   10.37   19.42   0
   6  11   5    2.09   19.41   0
  -6  11  -5   12.11   20.03   0
  -6  11  -5    0.88   24.60   0
   7  11   5   23.28   17.94   0
  -7  11  -5    3.52   19.11   0
  -7  11  -5   15.87   23.41   0
  -7 -11  -5   30.91   19.16   0
   8  11   5   23.74   14.99   0
  -8  11  -5   22.37   21.66   0
  -8  11  -5   17.59   24.48   0
  -8 -11  -5   33.23   20.50   0
   9  11   5   14.11   15.58   0
  -9 -11  -5    7.75   21.35   0
  -9  11  -5   15.77   26.79   0
  -9  11  -5   19.61   23.40   0
 -10  11  -5   -5.31   22.52   0
 -10  11  -5    2.74   23.92   0
 -10 -11  -5    5.96   20.87   0
  10  11   5   -0.75   15.50   0
 -11  11  -5   25.54   28.60   0
 -11  11  -5    9.92   29.41   0
 -11 -11  -5   22.44   25.26   0
  11  11   5   -0.97   18.43   0
 -12 -11  -5   -3.13   28.92   0
 -12  11  -5   19.08   26.98   0
  12  11   5    9.69   29.12   0
 -12  11  -5    2.55   28.64   0
 -13 -12   5   11.61   26.94   0
 -13  12   5    9.69   22.97   0
 -13  12   5    8.32   22.63   0
  13  12  -5  -14.94   30.33   0
 -12  12   5   20.44   26.34   0
 -12 -12   5   13.57   27.92   0
 -12  12   5  -18.83   21.27   0
  12  12  -5    8.47   26.33   0
 -11 -12   5  -15.91   23.06   0
 -11  12   5  -12.25   27.48   0
 -11  12   5    0.84   27.26   0
  11  12  -5   -5.55   23.84   0
 -10  12   5   -4.20   22.32   0
  10  12  -5    4.58   24.94   0
 -10  12   5   -9.79   24.56   0
 -10 -12   5   -6.44   23.05   0
  -9  12   5   40.72   22.87   0
  -9 -12   5   25.13   22.44   0
   9  12  -5   32.60   23.72   0
  -8 -12   5   14.52   20.02   0
  -8  12   5    8.68   21.92   0
   8  12  -5    6.24   21.21   0
  -7 -12   5   -2.19   20.43   0
   7 -12  -5    4.44   14.27   0
  -7  12   5   25.50   19.89   0
   7  12  -5  -18.66   21.58   0
   6  12  -5   -0.50   21.33   0
  -6  12   5    2.20   19.40   0
   6 -12  -5   13.96   19.77   0
  -6 -12   5    9.44   18.28   0
  -5 -12   5    4.90   20.28   0
   5  12  -5    9.96   21.00   0
  -5  12   5   -7.00   14.05   0
   5 -12  -5   -1.32   17.78   0
  -4  12   5   38.93   18.62   0
  -4 -12   5   37.64   19.97   0
   4  12  -5   37.51   20.71   0
   4 -12  -5   35.10   13.28   0
   3  12  -5   13.94   19.22   0
  -3 -12   5    9.87   18.43   0
   3 -12  -5    0.63   13.03   0
  -3  12   5   19.31   16.75   0
   2 -12  -5   15.88   16.37   0
   2  12  -5    3.58   19.23   0
  -2  12   5   20.33   12.06   0
   1  12  -5   46.43   20.11   0
  -1  12   5   52.38   17.51   0
   1 -12  -5   35.43   17.46   0
   0  12  -5   -9.76   19.57   0
   0  12   5    3.46   16.10   0
   0 -12  -5    6.30   17.37   0
  -1  12  -5   -0.75   19.17   0
   1  12   5    5.61   13.05   0
  -1 -12  -5   14.38   12.77   0
  -2 -12  -5    8.69   12.12   0
   2  12   5    4.08   16.89   0
  -2  12  -5   21.40   19.29   0
  -3 -12  -5   -9.41   13.01   0
   3  12   5   12.90   18.12   0
  -3  12  -5    3.40   19.92   0
   4  12   5   67.22   13.68   0
  -4 -12  -5   60.71   18.36   0
  -4  12  -5   60.09   20.39   0
  -5  12  -5   43.01   20.43   0
  -5 -12  -5   24.87   13.54   0
   5  12   5   41.12   19.24   0
  -6 -12  -5   10.09   13.56   0
  -6  12  -5   19.81   20.97   0
   6  12   5    8.32   13.85   0
  -6  12  -5   17.18   22.34   0
  -7 -12  -5   20.76   20.08   0
   7  12   5   -8.35   20.24   0
  -7  12  -5    2.29   24.17   0
  -7  12  -5   -7.24   21.21   0
   8  12   5    1.45   21.59   0
  -8  12  -5    6.56   23.83   0
  -8  12  -5    1.69   26.68   0
  -8 -12  -5    6.83   21.40   0
  -9  12  -5   17.61   28.92   0
   9  12   5   12.97   22.86   0
  -9 -12  -5    1.12   22.65   0
  -9  12  -5    6.92   24.11   0
 -10 -12  -5    4.53   22.35   0
 -10  12  -5   -3.64   27.78   0
 -10  12  -5   -5.56   27.51   0
  10  12   5    1.36   24.54   0
 -11  12  -5    8.97   29.54   0
 -11  12  -5   -3.40   26.32   0
 -11 -12  -5   26.56   27.19   0
  11  12   5   38.64   24.52   0
 -12 -12  -5   23.09   31.31   0
 -12  12  -5   -8.58   32.09   0
  12  12   5   -5.46   27.99   0
 -12  13   5  -10.04   30.70   0
 -12  13   5   14.14   30.95   0
 -12 -13   5    1.25   29.19   0
  12  13  -5    9.87   27.15   0
 -11  13   5  -15.82   20.84   0
  11  13  -5    6.61   25.98   0
 -11 -13   5    2.16   25.04   0
 -11  13   5   26.64   28.51   0
 -10  13   5   27.00   23.75   0
  10  13  -5   25.38   24.57   0
 -10 -13   5   29.07   25.47   0
  -9  13   5   -8.78   22.42   0
  -9 -13   5   11.50   21.36   0
   9  13  -5   18.74   23.70   0
  -8  13   5   14.69   16.35   0
  -8 -13   5   -4.67   22.66   0
   8  13  -5    0.83   21.96   0
  -7  13   5  -10.72   20.20   0
   7 -13  -5   -5.64   16.20   0
  -7 -13   5    8.99   21.95   0
   7  13  -5   -3.27   23.07   0
   6  13  -5   -8.60   21.49   0
  -6 -13   5   20.57   20.76   0
  -6  13   5   21.68   21.21   0
   6 -13  -5   -1.24   21.48   0
   5  13  -5    5.63   21.49   0
  -5  13   5   21.96   14.17   0
  -5 -13   5   15.10   20.25   0
   5 -13  -5    1.79   14.29   0
   4  13  -5    7.75   20.79   0
  -4 -13   5    4.09   20.03   0
   4 -13  -5  -14.45   19.37   0
  -4  13   5   12.44   19.15   0
   3  13  -5   93.92   20.79   0
  -3 -13   5   74.95   22.21   0
   3 -13  -5   61.48   19.52   0
  -3  13   5   76.14   19.71   0
   2 -13  -5   30.50   13.65   0
   2  13  -5   52.13   20.06   0
  -2  13   5   24.95   19.10   0
   1 -13  -5   13.92   18.82   0
   1  13  -5   78.85   20.47   0
  -1  13   5   60.44   18.80   0
   0  13  -5   12.91   20.50   0
   0  13   5   11.69   13.10   0
   0 -13  -5    6.26   17.12   0
  -1 -13  -5   -7.38   13.22   0
  -1  13  -5    2.28   17.97   0
   1  13   5   -1.91   18.98   0
  -2  13  -5    9.84   20.34   0
   2  13   5   18.44   17.58   0
  -2 -13  -5    4.44   13.58   0
   3  13   5   11.92   17.76   0
  -3 -13  -5   20.43   17.60   0
  -3  13  -5   10.70   19.02   0
  -4 -13  -5   25.56   17.79   0
   4  13   5   24.95   19.50   0
  -4  13  -5    8.15   21.21   0
  -5 -13  -5  126.32   20.40   0
   5  13   5  138.64   15.07   0
  -5  13  -5  107.35   22.00   0
  -6  13  -5   -1.33   23.56   0
  -6 -13  -5    3.81   19.12   0
   6  13   5   -6.94   19.58   0
  -6  13  -5   -4.54   24.91   0
  -7 -13  -5   -5.48   21.38   0
   7  13   5    5.86   20.06   0
  -7  13  -5   -4.26   25.14   0
  -7  13  -5   -3.37   26.38   0
  -8 -13  -5   25.09   21.37   0
   8  13   5   27.54   21.60   0
  -8  13  -5   34.81   24.88   0
  -8  13  -5   20.54   25.10   0
  -9  13  -5   34.89   25.69   0
  -9  13  -5   41.30   29.03   0
   9  13   5    5.95   23.07   0
  -9 -13  -5   17.81   25.23   0
 -10  13  -5    1.50   27.31   0
 -10  13  -5   -4.00   29.40   0
 -10 -13  -5    7.17   24.47   0
  10  13   5   26.56   19.75   0
 -11  13  -5   13.31   27.61   0
 -11  13  -5    9.37   29.29   0
 -11 -13  -5   12.92   30.07   0
  11  13   5    2.16   30.06   0
  11  14  -5   17.31   28.10   0
 -11  14   5   -5.87   26.72   0
 -11  14   5   11.76   29.88   0
 -11 -14   5  -14.92   26.18   0
 -10  14   5    1.02   19.57   0
  10  14  -5    9.93   26.28   0
 -10 -14   5    9.90   27.11   0
  -9  14   5   17.05   18.52   0
   9  14  -5    5.60   24.35   0
  -9 -14   5   26.05   23.11   0
  -8  14   5   32.11   24.40   0
   8  14  -5    9.61   24.76   0
  -8 -14   5   -1.30   23.33   0
  -7 -14   5   17.73   22.61   0
  -7  14   5   15.44   17.87   0
   7 -14  -5   44.27   17.31   0
   7  14  -5   16.09   22.04   0
   6  14  -5   -5.09   23.39   0
  -6  14   5   -3.38   21.16   0
  -6 -14   5   -8.05   20.23   0
   6 -14  -5   -8.64   23.24   0
  -5  14   5   -0.22   15.91   0
  -5 -14   5   13.17   21.34   0
   5 -14  -5   -0.32   20.57   0
   5  14  -5   -4.06   22.18   0
   4  14  -5   25.25   21.86   0
  -4 -14   5   -5.84   19.62   0
   4 -14  -5   -6.90   15.70   0
  -4  14   5    6.04   19.72   0
   3  14  -5    4.56   22.29   0
  -3 -14   5   -0.11   21.42   0
  -3  14   5   -6.57   19.23   0
   3 -14  -5   -2.58   20.98   0
   2  14  -5    7.24   19.74   0
   2 -14  -5   16.02   18.82   0
  -2 -14   5   31.23   19.36   0
  -2  14   5   -1.94   20.45   0
   1 -14  -5  -13.33   14.35   0
   1  14  -5    9.93   20.74   0
  -1  14   5   14.18   19.88   0
   0  14  -5    5.56   20.71   0
   0  14   5    8.78   19.84   0
   0 -14  -5   17.21   18.47   0
   1  14   5   13.59   18.72   0
  -1 -14  -5    3.42   18.42   0
  -1  14  -5   11.49   19.54   0
  -2  14  -5   13.02   22.98   0
   2  14   5    4.73   13.84   0
  -2 -14  -5    9.12   13.83   0
   3  14   5    9.30   14.70   0
  -3 -14  -5   -0.91   20.12   0
  -3  14  -5    9.10   19.06   0
   4  14   5   -0.09   20.07   0
  -4 -14  -5   10.11   20.19   0
  -4  14  -5    9.47   23.78   0
   5  14   5   78.74   21.95   0
  -5 -14  -5   34.40   20.56   0
  -5  14  -5   43.32   23.00   0
  -6 -14  -5   -0.96   21.58   0
   6  14   5   16.62   22.06   0
  -6  14  -5    9.28   25.21   0
  -6  14  -5    1.88   24.00   0
  -7  14  -5   19.01   24.99   0
  -7 -14  -5   10.89   16.98   0
   7  14   5  -14.50   23.97   0
  -7  14  -5    6.48   27.74   0
  -8 -14  -5    8.75   18.94   0
   8  14   5    5.98   23.69   0
  -8  14  -5    3.73   23.14   0
  -8  14  -5   -7.00   26.50   0
  -9  14  -5    7.11   25.12   0
   9  14   5   -4.35   20.02   0
  -9 -14  -5   13.69   24.99   0
  -9  14  -5   25.61   31.69   0
 -10 -14  -5   13.51   30.72   0
 -10  14  -5   21.95   30.65   0
  -9  15   5    3.13   27.15   0
   9  15  -5  -21.93   30.02   0
  -9 -15   5    8.09   25.01   0
  -8 -15   5   -0.11   26.39   0
  -8  15   5  -12.29   26.00   0
   8  15  -5   -3.20   27.67   0
  -7  15   5   21.05   18.66   0
  -7 -15   5   14.47   25.05   0
   7 -15  -5    8.64   18.11   0
   7  15  -5   23.12   23.77   0
  -6 -15   5   15.75   21.51   0
  -6  15   5   31.56   21.77   0
   6 -15  -5    2.23   17.82   0
   6  15  -5    7.70   25.62   0
   5  15  -5  -14.28   25.04   0
  -5 -15   5   22.26   21.79   0
   5 -15  -5   -8.63   22.41   0
  -5  15   5  -10.04   23.20   0
   4 -15  -5   -1.97   24.42   0
   4  15  -5    4.44   24.05   0
  -4 -15   5   -0.67   23.65   0
  -4  15   5   -5.11   16.28   0
   3  15  -5    0.99   23.65   0
  -3 -15   5   16.42   22.83   0
   3 -15  -5    7.51   22.92   0
  -3  15   5   10.59   20.41   0
   2  15  -5   13.39   21.26   0
   2 -15  -5   11.14   22.13   0
  -2 -15   5   -3.11   22.32   0
  -2  15   5   13.64   20.73   0
  -1 -15   5   13.41   19.97   0
   1 -15  -5    3.12   20.54   0
   1  15  -5   29.81   23.16   0
  -1  15   5   16.45   22.49   0
   0  15   5  -11.24   21.89   0
   0  15  -5    9.69   21.40   0
   0 -15  -5   15.02   21.88   0
  -1  15  -5   49.40   21.46   0
   1  15   5   21.23   21.04   0
  -1 -15  -5   34.21   22.16   0
   2  15   5  -20.07   21.16   0
  -2  15  -5    3.15   23.56   0
  -2 -15  -5   -5.30   16.07   0
   3  15   5   29.86   21.80   0
  -3 -15  -5   40.97   22.97   0
  -3  15  -5   19.35   23.21   0
   4  15   5   47.75   17.79   0
  -4 -15  -5   63.41   23.83   0
  -4  15  -5   46.47   24.36   0
  -5  15  -5    5.69   22.67   0
   5  15   5    9.71   17.81   0
  -5 -15  -5   -6.89   22.52   0
   6  15   5   43.74   23.70   0
  -6 -15  -5   46.18   23.73   0
  -6  15  -5   32.80   24.55   0
  -6  15  -5   23.88   25.74   0
   7  15   5   -6.56   27.82   0
  -7 -15  -5   19.15   24.27   0
  -7  15  -5   18.88   29.64   0
  -7  15  -5   -2.19   27.28   0
  -8  15  -5   13.76   29.23   0
   8  15   5   -2.97   29.06   0
  -8 -15  -5   17.71   25.79   0
  -8  15  -5    7.91   32.71   0
  -8  16   5   21.51   25.85   0
  -8 -16   5   -2.68   26.08   0
   8  16  -5   17.70   28.44   0
  -7  16   5  -13.71   19.60   0
   7 -16  -5    5.18   25.43   0
   7  16  -5   11.28   25.56   0
  -7 -16   5    3.02   24.32   0
   6  16  -5   15.42   28.17   0
  -6  16   5   14.07   26.20   0
  -6 -16   5   18.76   26.24   0
   6 -16  -5   13.50   27.00   0
  -5 -16   5   16.65   25.02   0
  -5  16   5    5.08   25.81   0
   5 -16  -5   25.34   25.88   0
   5  16  -5   43.83   26.19   0
   4  16  -5    5.27   27.64   0
   4 -16  -5   -7.25   25.27   0
  -4 -16   5    6.27   24.16   0
  -4  16   5   -9.17   24.84   0
   3  16  -5   21.27   26.68   0
  -3  16   5  -12.19   24.73   0
  -3 -16   5    2.64   24.06   0
   3 -16  -5   13.07   24.59   0
  -2 -16   5   16.62   23.57   0
   2  16  -5    9.76   25.81   0
   2 -16  -5   -5.04   24.19   0
  -2  16   5  -10.94   17.40   0
   1 -16  -5   -8.65   22.85   0
  -1 -16   5   10.93   24.11   0
   1  16  -5   17.96   21.91   0
  -1  16   5   22.76   24.91   0
   0 -16  -5   26.54   18.17   0
   0  16   5   35.96   18.43   0
   0  16  -5   45.89   25.27   0
  -1  16  -5    2.82   24.36   0
   1  16   5    9.69   23.39   0
  -1 -16  -5   27.93   24.66   0
   2  16   5   17.76   25.65   0
  -2  16  -5    7.38   22.60   0
  -2 -16  -5   11.22   18.44   0
  -3 -16  -5    4.94   18.14   0
   3  16   5    8.51   23.55   0
  -3  16  -5   21.38   25.52   0
   4  16   5    6.02   19.10   0
  -4 -16  -5   -2.53   19.02   0
  -4  16  -5   18.99   25.67   0
   5  16   5  -26.48   25.11   0
  -5 -16  -5   13.52   24.93   0
  -5  16  -5    0.86   27.55   0
   6  16   5    2.32   28.82   0
  -6 -16  -5    3.81   25.90   0
  -6  16  -5   21.38   29.59   0
  -6  16  -5    5.52   29.83   0
  -7  16  -5   12.62   30.50   0
  -7 -16  -5   15.65   30.02   0
  -7  16  -5    0.73   32.49   0
   6  17  -5   26.05   26.70   0
  -5  17   5   15.94   24.78   0
   5  17  -5   42.88   28.86   0
  -5 -17   5   12.61   28.10   0
   5 -17  -5    1.86   25.42   0
   4  17  -5    6.56   28.63   0
   4 -17  -5   16.02   27.52   0
  -4 -17   5  -12.94   25.00   0
  -4  17   5   14.72   19.78   0
   3  17  -5    3.01   27.78   0
  -3  17   5   -3.40   18.57   0
   3 -17  -5    5.58   24.08   0
  -3 -17   5   24.53   23.44   0
  -2 -17   5   -9.33   24.42   0
   2  17  -5    4.23   24.41   0
   2 -17  -5    1.35   19.65   0
  -2  17   5   -5.28   24.16   0
  -1  17   5  -18.60   26.53   0
   1  17  -5   20.38   27.20   0
   1 -17  -5    9.36   26.49   0
  -1 -17   5   44.90   25.88   0
   0 -17  -5   38.71   24.07   0
   0  17  -5   43.65   27.22   0
   0  17   5   25.63   19.74   0
  -1  17  -5   25.99   27.39   0
   1  17   5   13.32   26.34   0
  -1 -17  -5   24.08   26.72   0
   2  17   5   -1.90   19.31   0
  -2  17  -5    4.58   27.70   0
  -2 -17  -5   35.91   24.53   0
   3  17   5    6.30   27.15   0
  -3  17  -5    4.03   28.58   0
  -3 -17  -5   44.10   24.36   0
   4  17   5    5.97   20.90   0
  -4 -17  -5   10.73   25.39   0
  -4  17  -5   -4.51   29.56   0
  -5  17  -5   -3.15   31.35   0
 -16   0   6   -2.58   25.22   0
 -14   0   6    0.83   23.46   0
 -12   0   6   35.61   19.59   0
 -10   0   6   72.57   19.32   0
  -8   0   6    3.53   18.41   0
  -6   0   6   82.66   19.44   0
  -4   0   6  300.06   20.41   0
  -4   0   6  335.60   23.31   0
  -2   0   6  171.24   18.12   0
   0   0   6   26.88   16.54   0
   0   0  -6   25.14   16.73   0
   2   0   6  413.39   21.19   0
  -2   0  -6  419.67   23.75   0
  -4   0  -6  179.01   20.74   0
   4   0   6  238.87   19.00   0
  -6   0  -6    0.75   11.50   0
   6   0   6   -1.68   16.00   0
  -8   0  -6  529.47   22.81   0
   8   0   6  550.13   22.04   0
 -10   0  -6   39.70   14.76   0
  10   0   6   42.26   19.08   0
 -12   0  -6   17.33   22.96   0
  12   0   6   18.74   22.44   0
 -14   0  -6   24.86   21.18   0
  14   0   6    6.14   24.16   0
 -17  -1   6   -4.79   23.61   0
 -17   1   6  -15.25   23.28   0
 -16  -1   6   23.09   21.84   0
 -16   1   6   17.71   25.47   0
 -15  -1   6   -2.24   18.93   0
 -15   1   6   -6.48   25.09   0
 -14   1   6   21.69   16.96   0
 -14  -1   6  -11.95   17.40   0
 -13   1   6   -5.30   22.39   0
 -13  -1   6    4.11   16.37   0
 -12  -1   6    7.52   15.45   0
 -12   1   6   13.37   19.76   0
  11   1  -6   45.48   17.26   0
 -11   1   6   13.92   14.43   0
 -11  -1   6   24.97   15.19   0
  10   1  -6   40.65   19.50   0
 -10   1   6   23.38   14.13   0
 -10  -1   6   33.07   15.95   0
   9   1  -6   -4.32   12.99   0
  -9   1   6   11.20   12.85   0
  -9  -1   6   -9.57   21.26   0
  -8   1   6   79.59   18.65   0
  -8  -1   6   69.48   21.72   0
   8   1  -6   71.63   17.84   0
  -7   1   6   70.14   19.98   0
   7   1  -6   71.27   18.55   0
  -7  -1   6   76.11   15.85   0
  -6   1   6  121.86   18.71   0
  -6  -1   6  150.15   21.15   0
  -6   1   6  109.62   14.55   0
  -5   1   6   46.64   17.45   0
  -5  -1   6   56.62   20.83   0
  -5   1   6   61.07   18.63   0
  -4   1   6  410.09   20.29   0
  -4   1   6  280.13   15.92   0
  -3   1   6    4.33   17.04   0
  -3  -1   6    8.18   16.93   0
  -2   1   6  243.48   13.63   0
  -2  -1   6  366.30   26.01   0
  -2  -1   6  277.41   22.77   0
   2  -1  -6  359.53   19.16   0
  -1  -1   6   52.05   20.09   0
  -1   1   6   76.15   16.17   0
   1  -1  -6   74.44   15.70   0
   0   1   6   81.34   17.20   0
   0  -1   6   80.26   24.22   0
   0   1  -6   69.94   23.57   0
   0  -1  -6   81.59   19.38   0
  -1  -1  -6  895.54   23.85   0
  -1   1  -6  655.49   29.04   0
   1  -1   6  648.55   30.46   0
   1   1   6  853.04   28.06   0
  -2   1  -6   40.43   19.34   0
   2   1   6   32.56   16.83   0
  -2  -1  -6   33.93   16.61   0
   2  -1   6   34.71   19.68   0
  -3  -1  -6   38.33   17.78   0
   3   1   6   40.06   17.83   0
  -3   1  -6   41.92   16.48   0
   3  -1   6   44.66   17.08   0
   4   1   6   18.53   16.60   0
  -4   1  -6   16.99   16.45   0
  -4  -1  -6   13.12   15.48   0
   4  -1   6   22.24   16.97   0
   5  -1   6  292.35   19.10   0
  -5   1  -6  344.28   19.28   0
  -5  -1  -6  312.70   19.16   0
   5   1   6  400.96   19.07   0
  -6   1  -6   13.59   17.83   0
   6  -1   6   14.66   18.35   0
  -6  -1  -6   14.48   16.52   0
   6   1   6   24.89   16.91   0
  -7   1  -6  116.58   19.56   0
  -7  -1  -6  134.53   17.89   0
   7  -1   6   89.92   19.66   0
   7   1   6  153.19   18.17   0
  -8  -1  -6   17.08   17.37   0
  -8   1  -6   11.95   18.03   0
   8   1   6   27.66   18.64   0
   8  -1   6   21.52   19.40   0
  -9   1  -6  112.23   19.14   0
  -9  -1  -6  127.45   18.76   0
   9  -1   6  103.91   19.14   0
   9   1   6  113.09   18.97   0
 -10  -1  -6   39.57   20.18   0
  10   1   6   31.17   18.38   0
  10  -1   6   28.59   20.90   0
 -10   1  -6   45.70   19.89   0
 -11   1  -6   44.09   21.98   0
 -11  -1  -6   39.84   21.37   0
  11  -1   6   36.18   21.46   0
  11   1   6   30.11   19.55   0
  12  -1   6   19.58   20.87   0
 -12   1  -6   -2.75   23.39   0
 -12  -1  -6   -0.81   20.80   0
  12   1   6   14.52   15.72   0
 -13   1  -6   16.69   23.34   0
 -13  -1  -6   -6.84   22.39   0
  13   1   6   -8.03   22.35   0
  13  -1   6   16.24   17.38   0
 -14   1  -6   -2.90   26.11   0
 -14  -1  -6    4.47   26.21   0
  14  -1   6    8.05   18.46   0
  14   1   6   -1.93   27.35   0
  15  -1   6    3.61   25.38   0
 -15   1  -6   -0.99   32.73   0
 -15  -1  -6   19.86   30.98   0
  15   1   6    6.78   21.15   0
 -17  -2   6  -14.34   23.18   0
 -17   2   6   -6.48   31.46   0
 -17   2   6   10.48   31.55   0
 -16  -2   6   -9.73   27.86   0
 -16   2   6   19.74   27.52   0
 -16   2   6   14.79   20.59   0
 -15  -2   6   24.11   27.41   0
 -15   2   6    7.91   17.33   0
 -15   2   6   21.05   25.19   0
 -14  -2   6    2.13   22.60   0
  14   2  -6    7.07   20.88   0
 -14   2   6    3.47   22.74   0
 -14   2   6    4.74   22.82   0
  13   2  -6    4.46   15.25   0
 -13   2   6   -6.45   15.75   0
 -13   2   6   -3.66   15.75   0
 -13  -2   6   11.16   17.63   0
  12   2  -6   -4.66   14.65   0
 -12   2   6   -2.49   15.02   0
 -12  -2   6    5.53   22.97   0
 -12   2   6   11.64   14.99   0
  11   2  -6  112.89   14.60   0
 -11   2   6  123.87   19.43   0
 -11   2   6  131.91   14.88   0
 -11  -2   6  143.70   22.30   0
 -10   2   6   -4.38   18.04   0
 -10   2   6    9.43   18.80   0
  10   2  -6   -3.26   13.79   0
 -10  -2   6   16.80   15.81   0
  -9   2   6   16.79   18.52   0
   9   2  -6   24.78   18.97   0
  -9   2   6    5.24   13.89   0
  -9  -2   6   13.20   21.33   0
  -8   2   6    2.68   18.99   0
   8   2  -6   -2.28   13.16   0
  -8   2   6   21.36   18.05   0
  -8  -2   6    4.84   14.67   0
  -7   2   6   25.51   17.54   0
   7   2  -6    7.86   13.22   0
  -7   2   6    3.68   18.17   0
  -7  -2   6    0.88   19.61   0
  -6   2   6  185.18   18.73   0
   6   2  -6  185.49   21.38   0
  -6   2   6  163.41   18.25   0
  -6  -2   6  172.26   20.38   0
  -5  -2   6   13.78   19.50   0
   5   2  -6   -0.61   19.88   0
  -5   2   6    1.86   11.58   0
  -4   2   6   -0.84   11.92   0
   4   2  -6   -2.70   21.01   0
  -3   2   6   95.84   13.09   0
   3  -2  -6  126.65   18.83   0
   2  -2  -6   80.50   18.12   0
  -2  -2   6   63.41   21.45   0
  -2   2   6   80.85   17.83   0
  -2  -2   6   69.69   23.38   0
   1  -2  -6   28.83   17.09   0
  -1   2   6   28.45   16.47   0
  -1  -2   6   20.00   21.99   0
  -1  -2   6   17.93   25.78   0
   0  -2  -6   51.32   15.64   0
   0   2   6   49.42   15.58   0
   1  -2   6  102.33   41.30   0
  -1  -2  -6   89.75   17.56   0
  -1   2  -6   66.77   31.49   0
   1   2   6   82.11   17.65   0
   2   2   6   82.00   17.67   0
  -2   2  -6   65.16   21.33   0
   2  -2   6   88.82   26.31   0
  -2  -2  -6   78.29   17.87   0
  -3  -2  -6  155.14   15.10   0
   3   2   6  249.39   19.50   0
  -3   2  -6  244.75   22.90   0
   3  -2   6  286.18   26.11   0
   4   2   6  258.75   18.30   0
  -4   2  -6  209.45   19.43   0
  -4  -2  -6  204.00   13.56   0
   4  -2   6  304.27   25.48   0
  -5   2  -6    0.46   17.81   0
   5  -2   6   -0.82   19.57   0
  -5  -2  -6    3.31   15.18   0
   5   2   6   -7.35   16.35   0
  -6   2  -6  101.42   18.05   0
   6   2   6  112.13   17.68   0
  -6  -2  -6   85.44   12.45   0
   6  -2   6   79.13   20.97   0
  -7   2  -6   43.90   18.88   0
  -7  -2  -6   43.11   16.50   0
   7  -2   6   12.52   20.03   0
   7   2   6   35.64   16.72   0
   8  -2   6   65.00   19.01   0
  -8   2  -6   57.62   19.92   0
  -8  -2  -6   61.28   18.40   0
   8   2   6   54.05   18.15   0
  -9   2  -6    7.49   19.83   0
  -9  -2  -6    2.16   17.71   0
   9  -2   6   14.61   19.39   0
   9   2   6    4.80   13.83   0
  10  -2   6   41.05   21.38   0
  10   2   6   42.78   20.00   0
 -10   2  -6   50.25   22.04   0
 -10  -2  -6   58.11   20.18   0
 -11   2  -6    9.55   16.19   0
 -11  -2  -6    3.64   14.03   0
  11  -2   6   12.25   20.07   0
  11   2   6   -1.96   13.70   0
  12  -2   6   -1.88   23.31   0
 -12   2  -6   14.54   18.03   0
 -12  -2  -6    0.13   16.39   0
  12   2   6   20.79   20.30   0
 -13   2  -6    2.27   24.60   0
  13  -2   6   -4.93   23.85   0
 -13  -2  -6    9.80   22.46   0
  13   2   6   -7.86   21.80   0
 -14   2  -6   16.26   29.99   0
 -14  -2  -6    7.23   27.75   0
  14  -2   6    8.20   23.21   0
  14   2   6    2.26   20.48   0
 -15   2  -6   -9.24   28.68   0
 -15  -2  -6  -16.97   31.01   0
  15   2   6  -22.06   29.64   0
 -17  -3   6    8.70   29.58   0
 -17   3   6   -5.38   31.65   0
 -17   3   6    9.69   29.45   0
  16   3  -6  -17.43   27.22   0
 -16  -3   6   -1.27   30.35   0
 -16   3   6   20.03   26.25   0
 -16   3   6    1.74   25.80   0
 -15  -3   6   10.57   20.53   0
 -15   3   6   -0.99   24.77   0
  15   3  -6   -9.62   23.35   0
 -15   3   6   15.32   24.92   0
 -14  -3   6   23.28   27.01   0
  14   3  -6    0.28   21.54   0
 -14   3   6   14.31   22.88   0
 -14   3   6  -15.74   16.74   0
  13   3  -6   -4.39   20.77   0
 -13   3   6   10.62   21.45   0
 -13   3   6   -3.15   15.30   0
 -13  -3   6    8.67   24.88   0
 -12  -3   6   14.91   16.73   0
  12   3  -6   29.51   21.35   0
 -12   3   6   -5.74   20.03   0
 -12   3   6    5.44   14.58   0
 -11  -3   6   81.65   22.61   0
  11   3  -6   52.64   18.70   0
 -11   3   6  122.42   19.58   0
 -11   3   6   76.77   20.92   0
 -10  -3   6  135.33   22.37   0
  10   3  -6  139.19   15.23   0
 -10   3   6  178.54   19.38   0
 -10   3   6  193.78   20.31   0
  -9   3   6   67.89   19.76   0
   9   3  -6   35.18   18.58   0
  -9   3   6   63.63   18.47   0
  -9  -3   6   29.73   20.32   0
  -8  -3   6   24.30   18.76   0
   8   3  -6   20.66   13.40   0
  -8   3   6   29.37   18.62   0
  -8   3   6   42.99   18.58   0
  -7  -3   6   33.67   13.24   0
  -7   3   6   39.74   12.59   0
   7   3  -6   46.92   18.19   0
  -7   3   6   58.92   17.04   0
  -6   3   6   79.84   17.23   0
   6   3  -6   53.35   20.20   0
  -6  -3   6   61.29   19.00   0
  -6   3   6   68.27   17.26   0
   5   3  -6  432.86   23.88   0
  -5   3   6  434.73   19.35   0
   4  -3  -6   31.61   17.23   0
  -4   3   6   20.37   16.67   0
   4   3  -6   21.66   20.17   0
  -3  -3   6   52.82   17.36   0
   3  -3  -6   82.15   17.73   0
   3   3  -6   87.44   24.53   0
  -3   3   6   96.69   17.34   0
  -2  -3   6    5.64   18.82   0
  -2   3   6    7.71   16.68   0
   2   3  -6    1.50   19.48   0
   2  -3  -6    2.37   16.94   0
  -1   3   6   84.16   17.65   0
  -1  -3   6   57.28   29.08   0
  -1  -3   6   50.33   29.37   0
   1  -3  -6   68.63   16.70   0
   0   3   6  100.45   16.89   0
   0  -3  -6   84.10   16.88   0
  -1  -3  -6   12.92   16.80   0
   1   3   6   28.14   16.52   0
  -2   3  -6  474.79   33.89   0
   2   3   6  578.90   20.74   0
  -2   3  -6  491.14   33.11   0
  -2  -3  -6  388.32   18.08   0
  -3   3  -6   97.15   21.24   0
   3   3   6   76.22   12.25   0
  -3  -3  -6   88.15   16.34   0
  -4   3  -6   62.39   20.72   0
   4   3   6   55.63   16.48   0
   4  -3   6   62.71   19.55   0
  -4  -3  -6   56.04   16.31   0
  -5   3  -6   57.68   19.57   0
   5  -3   6   55.32   21.20   0
   5   3   6   77.87   17.00   0
  -5  -3  -6   60.61   16.89   0
   6   3   6   65.76   17.35   0
  -6   3  -6   61.10   19.78   0
  -6  -3  -6   83.08   16.91   0
   6  -3   6   54.42   22.54   0
  -7   3  -6   64.41   18.15   0
   7  -3   6   52.75   21.80   0
  -7  -3  -6   62.48   17.57   0
   7   3   6   63.22   12.32   0
  -8   3  -6   98.46   20.11   0
   8  -3   6   89.09   18.99   0
  -8  -3  -6  109.32   19.33   0
   8   3   6  103.67   18.88   0
  -9   3  -6   12.81   20.64   0
  -9  -3  -6   -5.96   13.27   0
   9  -3   6  -11.83   19.70   0
   9   3   6    5.00   17.78   0
 -10   3  -6    1.95   22.42   0
 -10  -3  -6    0.90   13.94   0
  10  -3   6   13.57   20.67   0
  10   3   6    4.02   19.80   0
 -11   3  -6  109.48   25.12   0
  11  -3   6   67.84   22.54   0
  11   3   6   70.90   21.14   0
 -11  -3  -6   84.70   21.18   0
 -12  -3  -6    8.87   20.81   0
  12   3   6    6.50   22.01   0
 -12   3  -6   24.02   24.13   0
 -13   3  -6    3.15   26.92   0
 -13  -3  -6   13.17   22.51   0
  13   3   6   -0.61   21.23   0
 -14   3  -6   37.94   25.98   0
 -14  -3  -6   24.86   27.00   0
  14   3   6   54.16   23.67   0
 -15   3  -6    4.47   32.05   0
 -15  -3  -6   11.42   22.79   0
  15   3   6   31.81   30.15   0
 -17  -4   6    8.39   34.01   0
  17   4  -6    2.74   29.77   0
 -17   4   6   -2.30   32.79   0
 -17   4   6    4.57   32.71   0
 -16  -4   6   -0.67   23.08   0
  16   4  -6   18.13   24.90   0
 -16   4   6   11.94   20.78   0
 -16   4   6   -0.96   29.21   0
 -15   4   6   23.94   24.99   0
 -15  -4   6   -8.80   27.51   0
  15   4  -6   -1.38   23.29   0
 -15   4   6   -4.75   23.12   0
 -14   4   6   22.96   23.46   0
 -14  -4   6   33.70   27.99   0
  14   4  -6   19.35   24.66   0
 -14   4   6   16.69   21.16   0
 -13   4   6   -3.89   21.58   0
 -13  -4   6    5.18   26.13   0
 -13   4   6   -0.71   21.70   0
  13   4  -6    1.51   20.98   0
 -12  -4   6   14.58   22.75   0
  12   4  -6   31.25   19.65   0
 -12   4   6   18.26   20.16   0
 -12   4   6   19.36   14.82   0
 -11  -4   6   63.21   22.13   0
 -11   4   6   28.76   20.91   0
  11   4  -6   21.56   21.65   0
 -11   4   6   37.45   14.43   0
 -10  -4   6  104.47   15.51   0
 -10   4   6  109.76   14.60   0
 -10   4   6  162.90   20.80   0
  10   4  -6  111.35   15.70   0
  -9  -4   6   42.87   20.70   0
  -9   4   6   75.64   14.40   0
  -9   4   6   83.14   14.14   0
   9   4  -6   72.63   20.45   0
  -8   4   6   25.00   17.89   0
  -8  -4   6   30.21   17.78   0
   8   4  -6   20.49   13.49   0
  -8   4   6   19.86   18.19   0
  -7  -4   6   84.97   18.84   0
   7   4  -6   95.90   20.15   0
  -7   4   6   85.29   17.95   0
  -7   4   6   71.74   12.96   0
  -6  -4   6    1.39   16.84   0
   6   4  -6   10.16   17.58   0
  -6   4   6   -2.28   15.94   0
  -5   4   6   -2.55   11.68   0
   5   4  -6    1.87   18.06   0
  -4   4   6   -4.34   15.28   0
   4  -4  -6   -1.33   16.53   0
   4   4  -6    4.05   17.66   0
   3  -4  -6   34.44   16.67   0
  -3  -4   6   28.78   16.28   0
  -3   4   6   45.63   15.75   0
   3   4  -6   43.85   21.37   0
   2   4  -6    8.22   22.00   0
   2  -4  -6    5.55   16.59   0
  -2   4   6    7.90   11.55   0
  -2  -4   6    6.61   18.99   0
  -1  -4   6   57.75   24.22   0
  -1   4   6  100.15   17.42   0
   1   4  -6   83.99   32.86   0
   1  -4  -6   94.77   17.46   0
   0  -4  -6   40.34   16.30   0
   0   4   6   49.76   16.91   0
  -1  -4  -6  120.07   17.69   0
   1   4   6  125.15   17.17   0
  -2  -4  -6   48.57   16.24   0
   2   4   6   46.95   11.55   0
  -2   4  -6   52.55   23.97   0
  -2   4  -6   53.03   24.58   0
  -3   4  -6    5.61   18.74   0
   3   4   6    3.60   15.68   0
  -3  -4  -6   -3.63   15.07   0
  -3   4  -6    7.66   20.68   0
   4   4   6  138.64   17.61   0
  -4   4  -6  118.70   19.63   0
  -4  -4  -6  114.95   16.55   0
  -4   4  -6  130.58   20.06   0
   5   4   6   19.28   16.71   0
  -5  -4  -6    6.76   16.46   0
  -5   4  -6    1.14   20.06   0
  -6  -4  -6   27.58   16.46   0
   6   4   6   34.64   16.68   0
  -6   4  -6   31.34   19.86   0
   7   4   6   -1.81   12.05   0
  -7  -4  -6   18.55   16.64   0
  -7   4  -6    3.10   19.78   0
   8   4   6   75.59   17.62   0
  -8  -4  -6   88.27   18.57   0
  -8   4  -6   82.58   21.25   0
  -9   4  -6   54.35   22.11   0
  -9  -4  -6   74.00   17.07   0
   9   4   6   58.68   17.68   0
 -10   4  -6   41.17   23.39   0
 -10  -4  -6   28.14   19.47   0
  10   4   6   44.93   18.63   0
 -11   4  -6   11.83   24.88   0
 -11  -4  -6   28.88   19.66   0
  11   4   6   21.87   15.15   0
 -12   4  -6    7.66   24.43   0
 -12  -4  -6    8.74   23.14   0
  12   4   6   -0.64   23.09   0
 -13   4  -6   24.57   26.71   0
 -13  -4  -6   14.07   24.61   0
  13   4   6   27.92   21.99   0
 -14   4  -6    8.92   27.09   0
 -14  -4  -6    5.48   27.85   0
  14   4   6   -7.87   18.78   0
 -15   4  -6   13.21   23.28   0
 -15  -4  -6    1.32   28.31   0
  15   4   6   -1.83   21.17   0
 -16  -5   6   -9.95   32.85   0
 -16   5   6   20.32   26.47   0
 -16   5   6  -13.86   29.10   0
  16   5  -6  -13.53   28.66   0
 -15  -5   6    0.16   29.75   0
 -15   5   6   -6.19   18.26   0
  15   5  -6   24.24   23.76   0
 -15   5   6   -0.48   25.28   0
  14   5  -6   10.31   22.69   0
 -14  -5   6   18.84   26.88   0
 -14   5   6   -6.25   21.44   0
 -14   5   6    4.10   16.67   0
 -13  -5   6   23.75   22.67   0
 -13   5   6   -3.17   20.51   0
  13   5  -6   -5.30   17.45   0
 -13   5   6    0.07   15.39   0
 -12  -5   6    9.06   21.34   0
 -12   5   6    7.18   19.76   0
 -12   5   6   24.00   21.36   0
  12   5  -6   19.13   20.92   0
 -11  -5   6   26.91   21.41   0
 -11   5   6    0.56   20.15   0
 -11   5   6   10.61   21.03   0
  11   5  -6   17.39   21.33   0
 -10   5   6   11.60   14.35   0
 -10  -5   6   16.67   20.83   0
 -10   5   6   27.03   14.15   0
  10   5  -6   10.06   21.40   0
  -9  -5   6    4.20   19.96   0
  -9   5   6    6.71   18.87   0
   9   5  -6   16.43   20.25   0
  -9   5   6    8.33   18.97   0
  -8  -5   6  730.60   22.53   0
  -8   5   6  475.15   16.60   0
  -8   5   6  616.94   21.07   0
   8   5  -6  432.44   23.49   0
  -7  -5   6   -2.07   17.89   0
   7   5  -6  -16.42   18.37   0
  -7   5   6   -5.86   17.14   0
  -6  -5   6    9.07   17.07   0
  -6   5   6    3.50   15.80   0
   6   5  -6   -0.14   17.82   0
  -5   5   6   34.80   11.06   0
   5  -5  -6   40.65   11.40   0
   5   5  -6   38.24   18.27   0
  -4   5   6 1101.46   22.25   0
   4   5  -6  896.68   26.94   0
   4  -5  -6  622.02   18.31   0
  -3  -5   6   57.81   16.37   0
  -3   5   6   53.28   12.05   0
   3  -5  -6   99.22   17.13   0
   3   5  -6   62.76   18.07   0
   2  -5  -6  371.30   18.97   0
  -2   5   6  389.05   18.44   0
  -2  -5   6  212.86   18.04   0
   2   5  -6  268.97   25.01   0
  -1  -5   6  303.54   23.21   0
   1  -5  -6  455.29   19.87   0
  -1   5   6  547.71   19.52   0
   1   5  -6  366.83   30.52   0
   0   5  -6  474.58   36.24   0
   0  -5   6  435.35   33.70   0
   0  -5  -6  450.43   16.91   0
   0   5   6  742.98   20.26   0
  -1  -5  -6   85.49   12.56   0
  -1   5  -6  178.04   36.28   0
  -1   5  -6  103.01   27.50   0
   1   5   6  100.33   11.78   0
  -2  -5  -6   34.56   15.17   0
  -2   5  -6   15.29   21.86   0
  -2   5  -6   17.22   24.25   0
   2   5   6   22.79   15.27   0
  -3   5  -6   21.37   20.33   0
   3   5   6   33.98   15.73   0
  -3   5  -6   25.29   24.60   0
  -3  -5  -6   31.01   14.86   0
   4   5   6  316.02   18.05   0
  -4   5  -6  265.00   20.90   0
  -4  -5  -6  377.79   17.69   0
  -4   5  -6  332.44   24.14   0
   5   5   6  127.30   16.70   0
  -5   5  -6   78.85   18.96   0
  -5  -5  -6   84.69   12.17   0
  -5   5  -6  105.22   21.76   0
  -6   5  -6  106.14   20.23   0
   6   5   6  156.47   18.25   0
  -6  -5  -6  152.42   17.86   0
  -6   5  -6  133.29   22.08   0
   7   5   6    5.51   18.35   0
  -7   5  -6   -0.07   17.95   0
  -7  -5  -6   13.38   18.10   0
  -7   5  -6   12.90   24.26   0
  -8   5  -6   27.49   19.69   0
  -8  -5  -6   23.83   12.89   0
  -8   5  -6   28.99   20.79   0
   8   5   6   43.77   18.07   0
  -9  -5  -6   41.81   18.43   0
   9   5   6   31.05   13.37   0
  -9   5  -6   30.60   21.99   0
 -10  -5  -6   -4.28   13.84   0
  10   5   6    0.83   18.76   0
 -10   5  -6    4.43   21.81   0
 -11   5  -6   24.76   22.71   0
 -11  -5  -6   16.57   19.70   0
  11   5   6   -7.77   15.61   0
  12   5   6    5.66   23.00   0
 -12  -5  -6    1.81   23.13   0
 -12   5  -6    1.24   23.62   0
  13   5   6   -5.04   18.36   0
 -13   5  -6   20.67   25.04   0
 -13   5  -6   35.45   24.75   0
 -13  -5  -6   -5.67   26.08   0
 -14   5  -6    2.92   20.96   0
 -14   5  -6    2.41   27.00   0
 -14  -5  -6   16.48   27.04   0
  14   5   6    6.46   26.11   0
 -15  -5  -6  -13.30   32.20   0
 -15   5  -6   31.42   30.45   0
  15   5   6   -1.98   30.79   0
 -15   5  -6   25.73   29.26   0
 -16   6   6   19.20   30.71   0
 -16  -6   6    8.61   30.05   0
 -16   6   6   18.91   27.80   0
  16   6  -6   -6.49   29.19   0
 -15   6   6    9.97   27.09   0
 -15  -6   6   19.55   30.37   0
  15   6  -6   -8.91   27.55   0
 -15   6   6    7.87   19.45   0
 -14   6   6    2.57   23.92   0
 -14  -6   6    2.60   24.13   0
  14   6  -6   10.96   25.92   0
 -14   6   6   -2.15   21.96   0
 -13  -6   6   43.24   23.25   0
  13   6  -6   45.69   24.98   0
 -13   6   6   39.84   22.83   0
 -13   6   6   41.38   16.50   0
  12   6  -6  113.55   23.54   0
 -12   6   6   82.69   16.26   0
 -12   6   6  104.53   22.87   0
 -12  -6   6   65.15   21.60   0
 -11  -6   6  125.24   20.03   0
 -11   6   6  118.76   16.19   0
  11   6  -6  137.17   21.55   0
 -11   6   6  160.84   22.49   0
 -10  -6   6   -1.28   14.37   0
 -10   6   6    7.38   13.84   0
  10   6  -6   -5.81   18.83   0
 -10   6   6    0.18   13.69   0
  -9  -6   6   28.16   20.33   0
  -9   6   6   30.20   17.50   0
   9   6  -6   24.98   14.25   0
  -9   6   6   18.04   17.88   0
  -8  -6   6   17.24   19.26   0
  -8   6   6   31.46   17.54   0
  -8   6   6   30.96   12.96   0
   8   6  -6   29.50   19.64   0
  -7   6   6   10.33   12.71   0
  -7  -6   6    8.58   17.99   0
   7   6  -6   13.14   18.71   0
  -6   6   6   11.11   15.76   0
  -6  -6   6    5.59   17.49   0
   6   6  -6    5.69   18.63   0
   5   6  -6    9.41   18.58   0
   5  -6  -6    3.29   15.11   0
  -5   6   6   10.36   14.98   0
  -4   6   6   18.14   15.54   0
   4  -6  -6    2.16   15.56   0
   4   6  -6   -2.30   19.21   0
   3  -6  -6  266.79   17.20   0
  -3   6   6  288.77   17.67   0
  -3  -6   6  181.40   18.54   0
   3   6  -6  185.11   23.88   0
   2  -6  -6   12.54   16.06   0
  -2   6   6    4.17   15.24   0
  -2  -6   6    4.61   15.54   0
   2   6  -6   -0.86   17.08   0
  -1   6   6   -5.22   16.09   0
   1   6  -6    2.92   20.62   0
  -1  -6   6    2.89   19.37   0
   1  -6  -6   -6.00   11.35   0
   0   6  -6    7.19   19.52   0
   0  -6   6    5.74   18.76   0
   0  -6  -6   10.66   15.91   0
   0   6   6   28.91   14.89   0
  -1  -6  -6   90.19   16.38   0
  -1   6  -6   90.11   22.87   0
   1   6   6   78.06   11.60   0
  -2   6  -6    3.95   21.26   0
  -2  -6  -6   12.31   14.49   0
   2   6   6    4.37   15.16   0
  -2   6  -6    4.05   23.70   0
   3   6   6  270.37   12.99   0
  -3   6  -6  264.74   23.07   0
  -3   6  -6  346.31   30.82   0
  -3  -6  -6  246.33   12.89   0
  -4   6  -6   59.74   21.29   0
   4   6   6   80.31   16.45   0
  -4   6  -6   61.25   22.07   0
  -4  -6  -6   97.78   15.71   0
   5   6   6   51.55   11.81   0
  -5   6  -6   43.62   21.15   0
  -5  -6  -6   51.07   16.46   0
  -5   6  -6   55.94   26.21   0
  -6   6  -6  114.82   19.45   0
   6   6   6  147.02   17.99   0
  -6  -6  -6  180.56   17.28   0
  -6   6  -6  142.05   22.85   0
  -7   6  -6   59.54   22.42   0
   7   6   6   39.16   13.03   0
  -7   6  -6   42.13   19.66   0
  -7  -6  -6   50.39   12.74   0
   8   6   6   20.92   12.88   0
  -8   6  -6   28.78   22.35   0
  -8  -6  -6   34.73   17.92   0
  -8   6  -6   29.58   22.79   0
  -9   6  -6   66.61   20.88   0
   9   6   6   83.45   19.03   0
  -9  -6  -6   65.69   17.63   0
  -9   6  -6   77.97   23.49   0
 -10  -6  -6   -9.58   20.70   0
 -10   6  -6   11.93   21.66   0
  10   6   6   22.25   20.58   0
 -10   6  -6   13.99   24.05   0
 -11  -6  -6   -0.24   21.78   0
 -11   6  -6    3.19   21.32   0
  11   6   6   19.17   22.14   0
 -11   6  -6    0.60   23.57   0
 -12  -6  -6   13.72   24.00   0
 -12   6  -6    6.43   23.09   0
  12   6   6   46.98   21.79   0
 -12   6  -6   11.50   25.31   0
 -13   6  -6   17.42   28.50   0
  13   6   6    2.90   25.48   0
 -13   6  -6    7.82   24.78   0
 -13  -6  -6    2.60   24.06   0
 -14   6  -6   19.55   30.46   0
 -14   6  -6   18.97   29.20   0
 -14  -6  -6   16.33   25.44   0
  14   6   6   -2.32   19.00   0
 -15   6  -6   -1.62   34.33   0
 -16  -7   6  -13.89   24.76   0
  16   7  -6  -15.81   31.96   0
 -16   7   6  -14.77   29.08   0
 -16   7   6  -21.40   32.53   0
 -15  -7   6  -12.48   26.38   0
  15   7  -6    0.86   28.62   0
 -15   7   6   20.79   28.97   0
 -15   7   6    8.33   20.55   0
 -14  -7   6   -5.94   23.81   0
 -14   7   6  -11.13   18.04   0
 -14   7   6   30.34   23.28   0
  14   7  -6   11.58   24.28   0
 -13  -7   6    9.15   24.17   0
 -13   7   6   10.90   22.09   0
  13   7  -6   13.75   18.13   0
 -13   7   6   18.84   23.96   0
  12   7  -6    0.99   21.23   0
 -12  -7   6   20.27   23.26   0
 -12   7   6   -9.66   23.13   0
 -12   7   6   -6.03   23.10   0
 -11   7   6   28.86   21.77   0
  11   7  -6   14.30   21.03   0
 -11   7   6   21.81   19.78   0
 -11  -7   6   15.50   21.17   0
  10   7  -6  144.75   21.67   0
 -10  -7   6  132.89   21.07   0
 -10   7   6  154.13   15.60   0
 -10   7   6  151.71   21.14   0
   9   7  -6   -6.08   18.40   0
  -9   7   6    8.27   12.76   0
  -9  -7   6   -5.36   19.47   0
  -9   7   6  -15.09   17.91   0
  -8   7   6  187.19   19.26   0
  -8  -7   6  157.06   14.01   0
   8   7  -6  134.32   20.04   0
  -7  -7   6   37.74   18.55   0
   7   7  -6   37.82   19.78   0
  -7   7   6   40.94   17.89   0
  -6  -7   6  251.46   19.08   0
   6   7  -6  236.93   21.38   0
  -6   7   6  209.58   14.50   0
   6  -7  -6  238.78   14.50   0
  -5   7   6  188.50   16.57   0
   5   7  -6  181.63   20.14   0
   5  -7  -6  124.63   12.84   0
   4  -7  -6   37.22   11.54   0
  -4   7   6   40.70   11.49   0
   4   7  -6   31.34   19.03   0
  -3   7   6    3.33   15.32   0
  -3  -7   6   10.38   17.22   0
   3  -7  -6    3.92   15.55   0
   3   7  -6    7.48   18.56   0
  -2  -7   6    3.21   16.83   0
   2   7  -6    3.09   21.35   0
  -2   7   6    2.33   10.84   0
   2  -7  -6   16.58   14.63   0
   1   7  -6    2.01   20.59   0
  -1  -7   6    3.00   19.20   0
   1  -7  -6   -0.25   10.59   0
  -1   7   6   -6.30   15.13   0
   0  -7   6   12.07   19.12   0
   0   7  -6   15.62   16.96   0
   0  -7  -6   23.65   15.37   0
   0   7   6   17.49   15.37   0
   1   7   6   18.03   15.29   0
  -1  -7  -6   -1.21   11.01   0
   1  -7   6    3.87   20.61   0
  -1   7  -6    5.28   19.56   0
  -2  -7  -6   92.68   11.78   0
   2   7   6  126.33   16.41   0
  -2   7  -6   91.21   20.41   0
  -3  -7  -6   11.05   16.03   0
  -3   7  -6   14.73   19.93   0
   3   7   6    6.04   11.54   0
  -3   7  -6    6.67   19.84   0
   4   7   6   33.35   16.52   0
  -4   7  -6   21.94   20.17   0
  -4   7  -6   19.59   21.32   0
  -4  -7  -6   16.37   15.82   0
  -5   7  -6  129.23   21.90   0
  -5   7  -6  137.83   22.47   0
  -5  -7  -6  193.23   16.91   0
   5   7   6  191.82   16.52   0
   6   7   6   10.64   15.84   0
  -6   7  -6   11.47   19.78   0
  -6  -7  -6    3.07   12.41   0
  -6   7  -6   -3.47   20.68   0
   7   7   6   69.04   13.07   0
  -7   7  -6   67.71   19.37   0
  -7   7  -6   95.90   22.73   0
  -7  -7  -6   82.06   16.66   0
   8   7   6  127.01   19.13   0
  -8   7  -6  141.86   24.49   0
  -8   7  -6  118.31   21.76   0
  -8  -7  -6  118.45   13.51   0
  -9   7  -6   16.39   24.19   0
  -9  -7  -6   27.70   14.18   0
  -9   7  -6   14.76   22.19   0
   9   7   6   15.47   18.59   0
 -10   7  -6   20.46   22.05   0
 -10  -7  -6   19.51   21.20   0
 -10   7  -6   16.74   24.35   0
  10   7   6   12.94   21.31   0
 -11   7  -6   -8.97   23.37   0
 -11  -7  -6   -3.88   22.25   0
  11   7   6  -18.01   22.30   0
 -11   7  -6   17.52   23.44   0
 -12  -7  -6   -5.28   24.80   0
 -12   7  -6  -15.54   25.80   0
 -12   7  -6   17.03   27.40   0
  12   7   6    7.26   17.71   0
 -13   7  -6    5.59   25.95   0
 -13  -7  -6    0.27   24.17   0
  13   7   6    8.04   26.49   0
 -13   7  -6    8.68   20.77   0
 -14   7  -6   15.34   31.68   0
 -14   7  -6   14.83   31.31   0
 -14  -7  -6   29.72   21.43   0
  14   7   6    0.48   20.79   0
 -15  -8   6   28.97   27.86   0
 -15   8   6   15.18   21.85   0
  15   8  -6   -3.74   30.36   0
 -15   8   6   -8.61   27.47   0
 -14   8   6    9.60   25.70   0
 -14  -8   6   -1.40   25.75   0
 -14   8   6   -0.31   27.00   0
  14   8  -6   20.01   26.55   0
 -13  -8   6    4.61   22.94   0
 -13   8   6   -9.54   18.23   0
 -13   8   6   14.15   25.08   0
  13   8  -6   10.15   18.06   0
 -12  -8   6    3.47   16.50   0
 -12   8   6   -6.12   17.31   0
 -12   8   6   -9.84   23.13   0
  12   8  -6   11.14   22.82   0
 -11   8   6   21.18   20.78   0
 -11  -8   6   19.32   21.00   0
 -11   8   6    1.14   20.41   0
  11   8  -6    3.10   19.98   0
 -10   8   6   -1.22   18.86   0
  10   8  -6   18.48   20.61   0
 -10  -8   6   20.63   20.83   0
 -10   8   6    3.52   19.62   0
  -9  -8   6   67.37   18.37   0
  -9   8   6   84.70   18.52   0
   9   8  -6   67.38   15.16   0
  -9   8   6   54.50   13.83   0
  -8  -8   6   77.57   17.77   0
   8   8  -6   70.36   18.68   0
  -8   8   6   88.42   18.13   0
  -7  -8   6   25.67   17.48   0
   7   8  -6   11.73   17.62   0
  -7   8   6   24.39   17.50   0
  -6   8   6   12.15   12.69   0
   6  -8  -6   18.44   17.05   0
   6   8  -6   23.16   18.28   0
  -6  -8   6   22.04   17.08   0
  -5   8   6   38.57   12.62   0
   5  -8  -6   47.45   17.65   0
   5   8  -6   61.74   18.44   0
  -4   8   6   27.44   16.37   0
   4   8  -6   17.90   17.58   0
   4  -8  -6   27.67   11.38   0
   3   8  -6   32.92   19.82   0
  -3   8   6    5.70   15.63   0
   3  -8  -6   21.07   15.15   0
  -3  -8   6   29.25   19.38   0
  -2   8   6   69.36   15.89   0
   2   8  -6   51.17   18.47   0
   2  -8  -6   54.56   15.93   0
  -2  -8   6   58.25   20.22   0
   1   8  -6  144.50   22.07   0
  -1  -8   6  137.79   21.45   0
  -1   8   6  150.23   16.87   0
   1  -8  -6  127.97   16.95   0
   0  -8   6    1.10   19.39   0
   0   8   6   -0.22   15.77   0
   0   8  -6    5.42   19.99   0
   0  -8  -6    1.03   15.57   0
  -1  -8  -6  140.54   16.91   0
   1  -8   6  124.28   18.16   0
  -1   8  -6  126.51   21.77   0
   1   8   6  144.00   12.29   0
  -2  -8  -6   35.38   11.63   0
   2   8   6   29.00   16.16   0
  -2   8  -6   27.57   17.03   0
  -3   8  -6  364.86   27.69   0
  -3   8  -6  341.72   23.10   0
  -3  -8  -6  400.91   14.32   0
   3   8   6  472.27   19.29   0
  -4   8  -6  166.71   22.79   0
   4   8   6  231.85   17.89   0
  -4   8  -6  161.04   19.23   0
  -4  -8  -6  238.76   17.81   0
  -5   8  -6   25.25   17.52   0
   5   8   6   26.04   12.17   0
  -5  -8  -6   37.18   16.91   0
  -5   8  -6   41.74   24.07   0
   6   8   6   39.51   17.86   0
  -6   8  -6   27.19   22.09   0
  -6  -8  -6   34.22   17.37   0
  -6   8  -6   16.64   22.36   0
   7   8   6   -1.36   16.75   0
  -7   8  -6    3.19   21.39   0
  -7   8  -6   -7.92   24.19   0
  -7  -8  -6   -9.30   17.87   0
   8   8   6   77.87   14.51   0
  -8   8  -6   78.33   21.10   0
  -8  -8  -6   67.30   14.33   0
  -8   8  -6   81.22   23.52   0
   9   8   6   27.80   19.95   0
  -9   8  -6    5.04   24.15   0
  -9  -8  -6   16.74   18.52   0
  -9   8  -6   -0.34   21.95   0
 -10  -8  -6  -10.02   22.16   0
 -10   8  -6   -8.36   25.40   0
 -10   8  -6   -5.11   23.08   0
  10   8   6   -4.19   21.41   0
 -11  -8  -6   24.84   23.38   0
  11   8   6   11.62   23.74   0
 -11   8  -6    7.09   24.55   0
 -11   8  -6   11.98   27.18   0
 -12  -8  -6    2.60   26.06   0
  12   8   6    1.86   23.82   0
 -12   8  -6   -1.08   25.27   0
 -12   8  -6   -2.52   26.54   0
 -13  -8  -6    0.60   20.33   0
  13   8   6   25.78   24.60   0
 -13   8  -6    9.51   28.82   0
 -13   8  -6   -4.94   27.49   0
  14   8   6    5.45   26.97   0
 -14  -8  -6   -7.37   27.38   0
 -14   8  -6   18.79   28.94   0
 -14   8  -6    1.44   31.53   0
 -15   9   6   15.25   32.27   0
 -15  -9   6    7.09   22.83   0
  15   9  -6    2.22   28.81   0
 -15   9   6    5.76   32.58   0
 -14   9   6    4.96   26.65   0
 -14  -9   6   -9.67   20.93   0
  14   9  -6   17.07   29.64   0
 -14   9   6    0.44   27.26   0
 -13   9   6   11.57   28.37   0
 -13  -9   6   22.78   24.37   0
 -13   9   6   17.34   27.59   0
  13   9  -6    4.01   24.85   0
 -12   9   6  -12.01   24.37   0
  12   9  -6    6.32   24.82   0
 -12  -9   6   20.98   24.70   0
 -12   9   6   -1.90   17.02   0
 -11   9   6   24.18   16.21   0
 -11   9   6   27.50   15.36   0
 -11  -9   6    0.93   22.56   0
  11   9  -6   21.03   20.59   0
 -10   9   6   25.58   20.73   0
 -10   9   6   32.50   14.63   0
 -10  -9   6   13.31   20.88   0
  10   9  -6   17.95   21.63   0
  -9  -9   6   12.12   18.68   0
  -9   9   6    7.42   19.28   0
   9   9  -6   13.28   20.39   0
  -8  -9   6   14.41   18.92   0
   8   9  -6    5.77   20.02   0
  -8   9   6    2.96   17.11   0
   7   9  -6  249.39   21.28   0
  -7  -9   6  271.87   19.93   0
  -7   9   6  235.79   14.21   0
   6  -9  -6   11.30   12.35   0
  -6   9   6   13.61   17.65   0
  -6  -9   6    7.27   17.87   0
   6   9  -6   -3.90   19.10   0
  -5   9   6   12.01   17.58   0
   5  -9  -6   -6.00   17.77   0
   5   9  -6    6.61   18.53   0
   4   9  -6   84.23   20.82   0
  -4   9   6   97.90   17.27   0
   4  -9  -6   68.40   13.11   0
  -3   9   6   17.61   17.23   0
   3  -9  -6   17.01   17.11   0
   3   9  -6    8.63   18.02   0
  -2   9   6   -8.11   16.24   0
   2  -9  -6    7.53   17.25   0
   2   9  -6   19.86   17.86   0
  -2  -9   6   13.83   16.53   0
   1   9  -6   -1.96   17.53   0
  -1  -9   6   -1.93   16.51   0
   1  -9  -6    2.56   12.12   0
  -1   9   6    1.39   17.16   0
   0  -9   6   18.46   19.73   0
   0   9  -6   21.40   20.23   0
   0  -9  -6   28.11   16.57   0
   0   9   6   10.94   12.32   0
   1  -9   6   63.49   18.14   0
  -1  -9  -6   67.40   12.68   0
  -1   9  -6   56.87   21.64   0
   1   9   6   56.96   12.59   0
   2  -9   6  123.24   20.99   0
  -2  -9  -6  203.37   13.42   0
   2   9   6  236.86   18.23   0
  -2   9  -6  167.41   18.87   0
  -3  -9  -6   30.11   16.73   0
   3   9   6   21.90   16.97   0
  -3   9  -6   27.93   20.62   0
  -4  -9  -6  146.47   16.63   0
  -4   9  -6  113.93   22.43   0
   4   9   6  141.19   12.74   0
  -4   9  -6   87.76   21.75   0
   5   9   6   79.80   17.12   0
  -5   9  -6   87.05   22.55   0
  -5   9  -6   89.59   22.93   0
  -5  -9  -6  106.13   18.20   0
  -6   9  -6   17.14   22.59   0
  -6  -9  -6   18.04   17.52   0
   6   9   6   12.43   16.39   0
  -6   9  -6   11.07   22.28   0
   7   9   6   20.89   13.46   0
  -7   9  -6   21.31   23.41   0
  -7  -9  -6   26.71   17.76   0
  -7   9  -6   27.38   21.47   0
  -8   9  -6    6.34   22.80   0
   8   9   6   28.09   19.61   0
  -8   9  -6    8.16   22.37   0
  -8  -9  -6    0.69   18.18   0
   9   9   6    7.99   18.88   0
  -9   9  -6   -1.02   23.40   0
  -9  -9  -6   -5.06   19.35   0
  -9   9  -6    9.89   24.01   0
 -10   9  -6    6.72   24.75   0
 -10  -9  -6   12.50   22.04   0
 -10   9  -6   45.92   27.02   0
  10   9   6   12.65   16.04   0
 -11   9  -6   22.03   22.99   0
 -11   9  -6   32.63   29.80   0
 -11  -9  -6   43.68   25.04   0
  11   9   6    4.70   18.35   0
 -12   9  -6   -1.51   24.96   0
 -12  -9  -6   18.75   27.34   0
  12   9   6  -12.62   26.70   0
 -12   9  -6   -6.07   31.30   0
 -13  -9  -6   14.02   21.17   0
 -13   9  -6   -6.37   29.45   0
  13   9   6   23.67   26.12   0
 -13   9  -6   -7.48   27.65   0
 -14  10   6   -8.85   28.66   0
 -14 -10   6   -5.27   21.69   0
  14  10  -6    4.14   22.51   0
 -14  10   6   33.91   29.16   0
 -13  10   6   10.04   21.64   0
 -13  10   6   -7.64   26.85   0
 -13 -10   6    3.07   27.42   0
  13  10  -6   -4.43   28.02   0
 -12 -10   6   15.26   19.01   0
 -12  10   6   35.16   26.59   0
  12  10  -6   11.93   23.62   0
 -12  10   6   -4.63   24.98   0
 -11 -10   6   10.97   16.71   0
  11  10  -6  -25.35   23.76   0
 -11  10   6    3.66   23.71   0
 -11  10   6    0.67   23.27   0
 -10  10   6   -1.74   20.44   0
 -10 -10   6   -6.99   22.43   0
  10  10  -6    0.62   23.37   0
 -10  10   6  -22.57   20.60   0
  -9 -10   6    7.33   21.17   0
   9  10  -6   -3.45   22.18   0
  -9  10   6    0.84   19.91   0
  -8 -10   6   14.11   19.99   0
  -8  10   6   18.57   17.64   0
   8  10  -6   -5.44   21.26   0
  -7  10   6    0.28   18.36   0
  -7 -10   6   11.85   17.29   0
   7  10  -6    5.15   14.36   0
   7 -10  -6   19.05   17.36   0
   6 -10  -6    2.10   12.60   0
  -6  10   6   -1.66   12.57   0
  -6 -10   6    3.99   16.93   0
   6  10  -6    0.53   19.44   0
  -5  10   6   22.42   17.23   0
   5 -10  -6   18.63   12.34   0
  -5 -10   6   36.41   17.47   0
   5  10  -6   45.82   19.17   0
   4  10  -6    1.54   18.17   0
  -4  10   6   -0.07   15.97   0
   4 -10  -6   25.09   15.91   0
  -3  10   6  119.19   18.05   0
   3  10  -6  159.15   19.29   0
   3 -10  -6   84.46   18.36   0
   2 -10  -6    6.59   12.41   0
   2  10  -6   11.83   17.58   0
  -2 -10   6    8.42   19.12   0
  -2  10   6    1.20   12.26   0
   1  10  -6   25.77   17.51   0
  -1 -10   6   17.57   19.75   0
  -1  10   6   26.26   16.62   0
   1 -10  -6   15.59   16.52   0
   0 -10   6   86.67   18.05   0
   0  10  -6   91.77   18.06   0
   0 -10  -6   80.35   17.99   0
   0  10   6  112.63   17.76   0
   1 -10   6   56.65   18.71   0
  -1 -10  -6   60.44   17.56   0
  -1  10  -6   57.33   21.27   0
   1  10   6   49.83   12.50   0
   2 -10   6   67.86   22.97   0
  -2 -10  -6   71.63   12.68   0
   2  10   6   90.00   16.45   0
  -2  10  -6   66.53   19.17   0
  -3 -10  -6   18.18   17.26   0
   3  10   6   15.18   17.13   0
  -3  10  -6   13.43   20.23   0
  -4  10  -6    4.79   21.92   0
  -4 -10  -6    5.64   17.29   0
  -4  10  -6    3.27   20.45   0
   4  10   6   11.03   17.51   0
  -5 -10  -6   94.46   16.78   0
  -5  10  -6   69.28   22.18   0
   5  10   6   98.73   17.86   0
  -5  10  -6   97.06   23.99   0
   6  10   6   15.86   17.57   0
  -6  10  -6   19.89   22.19   0
  -6  10  -6   13.91   24.89   0
  -6 -10  -6    4.45   17.10   0
   7  10   6   13.29   13.80   0
  -7  10  -6   16.65   20.29   0
  -7  10  -6    7.56   25.57   0
  -7 -10  -6    4.07   19.15   0
   8  10   6    7.75   19.64   0
  -8  10  -6   14.60   23.40   0
  -8  10  -6   16.03   21.24   0
  -8 -10  -6    3.50   18.13   0
   9  10   6   10.93   20.01   0
  -9  10  -6   20.54   24.05   0
  -9 -10  -6   10.91   19.47   0
  -9  10  -6   -5.41   24.01   0
 -10  10  -6    3.32   24.48   0
 -10 -10  -6    8.87   23.72   0
 -10  10  -6   17.67   26.59   0
  10  10   6    9.23   21.69   0
 -11  10  -6    5.52   26.51   0
  11  10   6    7.02   25.00   0
 -11 -10  -6  -18.87   25.17   0
 -11  10  -6   -1.96   27.86   0
 -12  10  -6   -0.93   28.51   0
 -12 -10  -6   13.11   28.13   0
 -12  10  -6   18.34   32.91   0
  12  10   6   13.67   28.35   0
 -13  10  -6   -0.69   31.22   0
 -13 -10  -6   11.88   27.60   0
  13  10   6   -2.62   27.79   0
 -13  10  -6   12.46   35.07   0
  13  11  -6  -12.74   26.00   0
 -13  11   6    8.05   23.31   0
 -13  11   6  -12.42   32.59   0
 -13 -11   6   -9.45   28.74   0
 -12  11   6   -4.39   28.52   0
 -12 -11   6    8.31   24.29   0
 -12  11   6   -4.62   25.94   0
  12  11  -6   -2.19   26.57   0
 -11 -11   6    8.91   24.03   0
 -11  11   6    3.28   25.70   0
 -11  11   6    6.02   18.55   0
  11  11  -6  -10.52   25.07   0
 -10  11   6   27.12   21.47   0
  10  11  -6   20.87   21.61   0
 -10 -11   6   15.49   16.62   0
 -10  11   6    5.65   22.70   0
  -9  11   6   -0.75   14.38   0
  -9 -11   6   15.27   16.31   0
   9  11  -6   10.17   21.29   0
   8  11  -6   -0.11   22.16   0
  -8  11   6   18.18   19.66   0
  -8 -11   6    6.93   20.74   0
   7 -11  -6    1.57   13.63   0
  -7  11   6   12.83   13.57   0
  -7 -11   6    9.05   18.78   0
   7  11  -6   15.55   19.65   0
  -6 -11   6   -2.89   17.94   0
   6 -11  -6   -6.29   18.48   0
  -6  11   6    9.31   17.01   0
   6  11  -6  -17.21   20.96   0
   5  11  -6   36.47   20.35   0
  -5 -11   6   29.29   17.16   0
  -5  11   6   34.23   16.36   0
   5 -11  -6   40.53   17.53   0
   4  11  -6   13.95   18.39   0
  -4  11   6    3.74   17.63   0
   4 -11  -6   -3.64   17.61   0
   3  11  -6    9.75   19.74   0
   3 -11  -6   12.55   17.38   0
  -3  11   6    4.60   12.25   0
   2 -11  -6   22.52   17.10   0
   2  11  -6   18.62   19.65   0
  -2 -11   6   19.10   18.87   0
  -2  11   6    9.94   17.16   0
   1  11  -6   85.99   22.61   0
  -1  11   6   74.39   12.54   0
   1 -11  -6   74.94   17.08   0
  -1 -11   6   66.50   21.79   0
   0 -11   6    6.68   18.63   0
   0  11  -6   -3.51   20.84   0
   0  11   6    9.16   11.65   0
   0 -11  -6    9.60   11.85   0
  -1 -11  -6    5.83   15.80   0
   1 -11   6   -3.38   22.32   0
  -1  11  -6   14.91   19.06   0
   1  11   6   22.66   11.71   0
   2 -11   6    5.12   19.66   0
  -2 -11  -6   12.22   12.17   0
   2  11   6    4.09   12.35   0
  -2  11  -6   18.35   22.30   0
  -3 -11  -6    4.99   12.40   0
   3  11   6    3.00   12.49   0
  -3  11  -6    1.58   18.45   0
  -4 -11  -6    2.51   17.02   0
   4  11   6    0.44   17.14   0
  -4  11  -6    6.20   18.84   0
  -5  11  -6   21.71   20.11   0
  -5 -11  -6   59.72   17.22   0
   5  11   6   54.97   18.79   0
  -5  11  -6   46.65   22.30   0
  -6 -11  -6   17.84   13.50   0
   6  11   6    3.34   13.79   0
  -6  11  -6    5.35   20.21   0
  -6  11  -6   -4.93   23.25   0
   7  11   6   53.03   20.39   0
  -7  11  -6   40.83   23.27   0
  -7  11  -6   60.83   25.48   0
  -7 -11  -6   56.31   20.15   0
   8  11   6    5.76   19.69   0
  -8  11  -6   21.15   23.34   0
  -8  11  -6   15.60   24.15   0
  -8 -11  -6   10.15   15.03   0
   9  11   6    7.01   20.71   0
  -9 -11  -6    8.83   20.41   0
  -9  11  -6    3.45   23.47   0
  -9  11  -6    3.45   25.89   0
  10  11   6   23.87   22.96   0
 -10  11  -6    8.69   23.20   0
 -10  11  -6   13.59   27.53   0
 -10 -11  -6    7.50   24.75   0
 -11 -11  -6    1.38   24.72   0
 -11  11  -6   18.91   30.93   0
 -11  11  -6   -1.20   24.53   0
  11  11   6    9.29   27.44   0
 -12 -11  -6   -3.59   26.94   0
 -12  11  -6  -11.68   32.34   0
  12  11   6   24.86   27.23   0
 -12  11  -6  -10.68   30.64   0
 -13 -12   6   13.37   30.52   0
 -13  12   6   -5.42   23.74   0
  13  12  -6   -5.22   21.62   0
 -13  12   6  -18.29   23.97   0
 -12 -12   6   10.25   29.20   0
 -12  12   6   23.19   22.59   0
  12  12  -6    8.82   26.53   0
 -12  12   6  -32.54   31.03   0
 -11  12   6  -11.26   27.31   0
 -11  12   6    1.14   27.38   0
 -11 -12   6    0.90   23.12   0
  11  12  -6  -17.50   27.38   0
 -10  12   6   14.01   22.86   0
 -10 -12   6    5.82   23.13   0
  10  12  -6    3.96   24.62   0
  -9  12   6   27.68   23.28   0
  -9 -12   6    7.88   22.56   0
   9  12  -6   11.69   24.49   0
  -8  12   6    5.78   20.86   0
  -8 -12   6   17.05   21.69   0
   8  12  -6    6.54   22.99   0
  -7  12   6   12.23   19.87   0
  -7 -12   6   -2.91   20.90   0
   7 -12  -6    2.57   19.92   0
   7  12  -6   17.46   20.52   0
   6 -12  -6   -3.66   14.14   0
  -6  12   6    8.64   19.29   0
  -6 -12   6   -5.99   20.10   0
   6  12  -6   -5.06   19.63   0
   5  12  -6    6.96   19.15   0
  -5 -12   6    8.15   19.27   0
  -5  12   6   -6.73   17.38   0
   5 -12  -6  -14.97   19.10   0
  -4  12   6   10.72   18.40   0
   4  12  -6   11.38   20.87   0
   4 -12  -6   12.61   12.99   0
   3  12  -6    7.81   21.58   0
   3 -12  -6    0.55   13.06   0
  -3  12   6    6.54   18.13   0
   2  12  -6   78.06   20.39   0
   2 -12  -6   46.76   18.49   0
  -2  12   6   64.16   18.21   0
   1  12  -6   29.89   21.37   0
  -1 -12   6   22.22   19.13   0
  -1  12   6   13.89   13.27   0
   1 -12  -6   22.90   17.11   0
   0  12  -6   34.61   19.48   0
   0 -12   6   41.89   19.42   0
   0  12   6   24.83   18.23   0
   0 -12  -6   33.72   17.32   0
   1 -12   6    5.25   22.43   0
[truncated: 382,810 more chars]
